# Supplementary material for: Single-cell transcriptomics of acetaminophen-induced responses in human 2D and 3D liver microtissues
Source: Arch Toxicol. 2026 Jan 14;100(4):1411–24. doi: 10.1007/s00204-025-04296-6 (PMC13043593; doi:10.1007/s00204-025-04296-6)
Supplement: Supplementary file 2 — Supplementary file2 (XLSX 543 KB) [file 204_2025_4296_MOESM2_ESM.xlsx]

## Sheet: Endothelial
Gene	p_val	avg_log2FC	pct.1	pct.2	p_val_adj	Direction
MT2A	4.30169e-63	1.88198	0.993	0.985	1.57446e-58	Up_in_3D
AK4	9.87061e-60	-3.01827	0.217	0.731	3.61274e-55	Up_in_2D
TGFBI	6.37204e-57	1.8535	0.942	0.833	2.33223e-52	Up_in_3D
MT1E	3.87188e-54	1.81036	0.959	0.858	1.41715e-49	Up_in_3D
FOSB	1.96446e-50	3.24866	0.76	0.331	7.19011e-46	Up_in_3D
DHCR24	8.14168e-48	-1.77814	0.364	0.825	2.97994e-43	Up_in_2D
S100A13	1.64363e-46	1.09004	0.934	0.825	6.01584e-42	Up_in_3D
ADGRD1	5.73045e-46	-3.51925	0.147	0.556	2.0974e-41	Up_in_2D
MBP	6.1998e-46	-2.01186	0.353	0.775	2.26919e-41	Up_in_2D
RAB13	7.80888e-46	1.11015	0.941	0.858	2.85813e-41	Up_in_3D
FKBP10	1.24446e-44	1.16377	0.92	0.822	4.55486e-40	Up_in_3D
IGFBP6	1.71763e-43	1.50561	0.931	0.76	6.28669e-39	Up_in_3D
FOS	3.23851e-43	2.20731	0.875	0.68	1.18533e-38	Up_in_3D
HMGB1	2.22327e-42	0.757866	0.962	0.938	8.13738e-38	Up_in_3D
EGR1	6.06077e-42	2.25494	0.807	0.491	2.2183e-37	Up_in_3D
PPP1R15A	2.45832e-41	1.52098	0.876	0.782	8.9977e-37	Up_in_3D
CCDC181	3.7215e-41	4.65499	0.555	0.091	1.36211e-36	Up_in_3D
NR4A3	4.17367e-41	4.04921	0.637	0.207	1.5276e-36	Up_in_3D
HSPG2	4.93692e-40	-1.28376	0.824	0.931	1.80696e-35	Up_in_2D
HIF1A	1.42009e-39	-0.969915	0.934	0.975	5.19766e-35	Up_in_2D
ACTN4	2.67945e-39	-1.11509	0.919	0.967	9.80704e-35	Up_in_2D
INMT	2.89681e-39	-2.57914	0.115	0.498	1.06026e-34	Up_in_2D
B4GALT5	3.31809e-39	-1.98489	0.625	0.895	1.21445e-34	Up_in_2D
PTPRF	3.86738e-39	-2.6689	0.257	0.68	1.4155e-34	Up_in_2D
BTG1	1.63579e-38	1.24547	0.904	0.873	5.98715e-34	Up_in_3D
PARD3B	8.24648e-38	-2.17446	0.705	0.895	3.01829e-33	Up_in_2D
HMGA1	1.13097e-37	1.64354	0.889	0.764	4.13947e-33	Up_in_3D
TIMP1	1.64297e-37	1.21338	0.976	0.927	6.01344e-33	Up_in_3D
AFAP1	2.24057e-37	-1.26614	0.798	0.931	8.20072e-33	Up_in_2D
TGFB1	2.5491e-37	1.19954	0.931	0.865	9.32998e-33	Up_in_3D
NDUFB4	2.85348e-37	0.788111	0.929	0.851	1.0444e-32	Up_in_3D
MYH9	2.96458e-37	-1.33408	0.942	0.96	1.08506e-32	Up_in_2D
CD99	3.65678e-37	0.710145	0.956	0.927	1.33842e-32	Up_in_3D
TP53I11	5.10836e-37	-2.39542	0.394	0.767	1.86971e-32	Up_in_2D
ARHGAP29	8.12828e-37	-1.759	0.645	0.884	2.97503e-32	Up_in_2D
NR4A2	1.64062e-36	2.84008	0.662	0.305	6.00483e-32	Up_in_3D
TULP2	2.21867e-36	4.80106	0.451	0.022	8.12056e-32	Up_in_3D
FAP	2.30784e-36	1.20252	0.914	0.727	8.44693e-32	Up_in_3D
FABP3	1.37975e-35	-3.00783	0.08	0.411	5.05002e-31	Up_in_2D
DAB2	1.53461e-35	-1.58375	0.854	0.902	5.61683e-31	Up_in_2D
CHST15	9.12299e-35	-2.11321	0.279	0.68	3.33911e-30	Up_in_2D
ADCY9	1.91681e-34	-1.86779	0.438	0.793	7.01571e-30	Up_in_2D
H3F3B	4.60666e-34	0.700275	0.945	0.898	1.68608e-29	Up_in_3D
ATP2B4	4.96043e-34	-1.3289	0.743	0.902	1.81557e-29	Up_in_2D
FAM222B	5.72999e-34	-1.2846	0.63	0.876	2.09723e-29	Up_in_2D
COL6A3	1.10427e-33	1.18499	0.96	0.847	4.04174e-29	Up_in_3D
RCN3	1.32021e-33	1.05403	0.898	0.695	4.83211e-29	Up_in_3D
GCNT4	1.42764e-33	-3.16137	0.121	0.465	5.22531e-29	Up_in_2D
MTRNR2L12	1.48001e-33	0.982729	0.994	0.949	5.417e-29	Up_in_3D
DHRS3	2.57693e-33	1.77361	0.808	0.545	9.43182e-29	Up_in_3D
SRSF5	3.60304e-33	0.663345	0.897	0.916	1.31875e-28	Up_in_3D
INAFM1	4.89507e-33	1.6694	0.799	0.611	1.79164e-28	Up_in_3D
KAZN	5.4903e-33	-1.85626	0.426	0.804	2.0095e-28	Up_in_2D
CIRBP	6.44013e-33	0.930958	0.907	0.88	2.35715e-28	Up_in_3D
PLCG2	8.9182e-33	0.624652	0.882	0.789	3.26415e-28	Up_in_3D
GIT2	9.27592e-33	-1.36229	0.549	0.855	3.39508e-28	Up_in_2D
TEX2	9.90762e-33	-2.06715	0.382	0.742	3.62629e-28	Up_in_2D
CORO1C	2.76489e-32	-0.937097	0.796	0.935	1.01198e-27	Up_in_2D
MT1X	2.94374e-32	1.31229	0.912	0.829	1.07744e-27	Up_in_3D
MAP3K1	4.21923e-32	-2.45674	0.239	0.618	1.54428e-27	Up_in_2D
AKR1C1	5.6187e-32	1.73491	0.87	0.72	2.0565e-27	Up_in_3D
MT-ND4L	2.70494e-31	0.8016	0.99	0.935	9.90037e-27	Up_in_3D
SLC10A1	2.933e-31	3.5877	0.456	0.065	1.07351e-26	Up_in_3D
PIP5K1A	3.18912e-31	-1.41192	0.695	0.876	1.16725e-26	Up_in_2D
LIMA1	3.7546e-31	-1.18339	0.882	0.938	1.37422e-26	Up_in_2D
LTBP1	4.309e-31	1.38975	0.904	0.764	1.57714e-26	Up_in_3D
MYH10	4.68456e-31	-1.96287	0.82	0.916	1.7146e-26	Up_in_2D
HIF1A-AS3	5.63006e-31	-2.49662	0.501	0.811	2.06066e-26	Up_in_2D
SH3KBP1	6.206e-31	1.06727	0.923	0.88	2.27146e-26	Up_in_3D
PODN	6.86157e-31	-2.41141	0.121	0.462	2.5114e-26	Up_in_2D
C1orf198	7.64635e-31	-1.66069	0.442	0.76	2.79864e-26	Up_in_2D
CTSD	1.10371e-30	0.949757	0.925	0.898	4.03968e-26	Up_in_3D
HAS2	2.15011e-30	2.17168	0.625	0.233	7.86962e-26	Up_in_3D
STXBP1	2.17758e-30	-1.52219	0.5	0.807	7.97014e-26	Up_in_2D
NBL1	2.18538e-30	1.5968	0.838	0.742	7.99873e-26	Up_in_3D
COL7A1	2.97863e-30	2.62891	0.659	0.316	1.09021e-25	Up_in_3D
MAP4K3-DT	3.06869e-30	-1.43171	0.671	0.865	1.12317e-25	Up_in_2D
EPAS1	3.40573e-30	-1.32784	0.656	0.869	1.24653e-25	Up_in_2D
FAM193B	3.95272e-30	-1.23656	0.416	0.764	1.44674e-25	Up_in_2D
RAD23B	5.1321e-30	-0.721932	0.87	0.945	1.8784e-25	Up_in_2D
PPP2R5E	5.58385e-30	-1.02329	0.836	0.935	2.04374e-25	Up_in_2D
RBMS2	7.74849e-30	-1.35032	0.668	0.876	2.83602e-25	Up_in_2D
ROR1	8.81993e-30	-1.96347	0.785	0.887	3.22818e-25	Up_in_2D
PLEKHG3	1.27372e-29	-2.68876	0.06	0.342	4.66195e-25	Up_in_2D
SVEP1	1.97161e-29	-1.92121	0.574	0.811	7.21628e-25	Up_in_2D
MSMO1	2.39147e-29	-1.15748	0.739	0.873	8.75301e-25	Up_in_2D
ETFB	3.07307e-29	0.835974	0.925	0.844	1.12477e-24	Up_in_3D
DANCR	3.48355e-29	1.12853	0.878	0.815	1.27502e-24	Up_in_3D
DOCK10	3.69577e-29	1.6885	0.796	0.556	1.35269e-24	Up_in_3D
SPTBN1	3.82167e-29	-0.815729	0.95	0.967	1.39877e-24	Up_in_2D
TCF7L1	7.78042e-29	-2.81896	0.285	0.604	2.84771e-24	Up_in_2D
CLEC11A	9.23692e-29	0.994098	0.891	0.738	3.38081e-24	Up_in_3D
IER2	9.36136e-29	1.42817	0.853	0.753	3.42635e-24	Up_in_3D
TMEM258	9.61824e-29	0.601538	0.94	0.862	3.52037e-24	Up_in_3D
KLHDC10	1.15064e-28	-1.3615	0.702	0.895	4.21145e-24	Up_in_2D
STX17-AS1	1.22991e-28	3.72397	0.476	0.116	4.50159e-24	Up_in_3D
RECK	1.38333e-28	-1.33802	0.77	0.873	5.06314e-24	Up_in_2D
PRDX4	1.6168e-28	0.788098	0.926	0.829	5.91765e-24	Up_in_3D
GLS	1.78094e-28	-1.29894	0.903	0.953	6.51841e-24	Up_in_2D
FBXO42	2.07475e-28	-1.50158	0.606	0.862	7.59379e-24	Up_in_2D
CYP51A1	3.21591e-28	-0.98213	0.858	0.898	1.17706e-23	Up_in_2D
TKT	3.3571e-28	0.77095	0.944	0.913	1.22873e-23	Up_in_3D
MAP4	3.97216e-28	-0.748917	0.956	0.967	1.45385e-23	Up_in_2D
HMGA1P4	4.14902e-28	-2.22515	0.173	0.52	1.51858e-23	Up_in_2D
CELF1	4.22201e-28	-1.09188	0.851	0.931	1.5453e-23	Up_in_2D
ACTN1	4.4849e-28	-1.00138	0.932	0.956	1.64152e-23	Up_in_2D
CTNND1	4.81669e-28	-1.37691	0.836	0.935	1.76296e-23	Up_in_2D
SREBF2	5.41401e-28	-0.908435	0.761	0.924	1.98158e-23	Up_in_2D
SLCO3A1	5.84988e-28	-1.25175	0.746	0.909	2.14111e-23	Up_in_2D
PRKCG	6.56887e-28	4.7668	0.428	0.073	2.40427e-23	Up_in_3D
MYLK	7.06788e-28	-1.80074	0.45	0.767	2.58691e-23	Up_in_2D
PHLDA1	1.1402e-27	1.17586	0.804	0.651	4.17325e-23	Up_in_3D
NFATC2	1.19959e-27	4.49263	0.535	0.207	4.39063e-23	Up_in_3D
ROR2	1.74374e-27	-2.18629	0.357	0.669	6.38225e-23	Up_in_2D
KCND3	2.18279e-27	-2.74555	0.086	0.375	7.98922e-23	Up_in_2D
AHDC1	2.50071e-27	-1.60125	0.326	0.695	9.15285e-23	Up_in_2D
MIRLET7BHG	2.76533e-27	-0.868663	0.559	0.833	1.01214e-22	Up_in_2D
PLEKHA2	2.89442e-27	-1.42326	0.395	0.742	1.05939e-22	Up_in_2D
CTSL	3.03545e-27	0.895838	0.909	0.833	1.111e-22	Up_in_3D
CRLF1	3.3408e-27	1.60198	0.748	0.455	1.22277e-22	Up_in_3D
FLNB	3.42602e-27	-1.4361	0.814	0.916	1.25396e-22	Up_in_2D
ADGRG6	4.16933e-27	-2.24731	0.099	0.396	1.52602e-22	Up_in_2D
UQCRB	4.85002e-27	0.540231	0.96	0.869	1.77516e-22	Up_in_3D
CTSB	5.22323e-27	0.762028	0.931	0.927	1.91175e-22	Up_in_3D
SMIM3	5.22598e-27	1.39037	0.779	0.524	1.91276e-22	Up_in_3D
AKR1C2	5.80218e-27	2.30979	0.755	0.527	2.12366e-22	Up_in_3D
KANK1	1.02365e-26	-1.93241	0.524	0.789	3.74668e-22	Up_in_2D
APCDD1L-DT	1.62679e-26	2.38363	0.529	0.193	5.95422e-22	Up_in_3D
CUX1	1.66227e-26	-0.906003	0.922	0.956	6.08408e-22	Up_in_2D
P4HB	1.71925e-26	0.557615	0.966	0.96	6.29264e-22	Up_in_3D
LINC00685	2.08998e-26	-1.34756	0.42	0.742	7.64954e-22	Up_in_2D
ARHGEF2	2.29102e-26	-1.03267	0.653	0.855	8.38538e-22	Up_in_2D
ITGA2	2.57781e-26	0.758182	0.882	0.764	9.43503e-22	Up_in_3D
NFKBIA	2.59136e-26	1.31633	0.869	0.807	9.48463e-22	Up_in_3D
NFATC3	3.09359e-26	-1.14104	0.612	0.858	1.13228e-21	Up_in_2D
KCNK6	3.56639e-26	-1.8197	0.575	0.785	1.30533e-21	Up_in_2D
RGS2	4.50634e-26	1.90299	0.667	0.367	1.64936e-21	Up_in_3D
FNBP1	4.86809e-26	-1.10664	0.737	0.905	1.78177e-21	Up_in_2D
ADD1	5.79478e-26	-0.767019	0.847	0.927	2.12095e-21	Up_in_2D
ASXL2	6.1813e-26	-1.25322	0.656	0.876	2.26242e-21	Up_in_2D
CTHRC1	6.24267e-26	1.15984	0.879	0.727	2.28488e-21	Up_in_3D
SYNE2	8.72922e-26	-2.00921	0.398	0.72	3.19498e-21	Up_in_2D
LIMS2	9.38453e-26	-1.77473	0.324	0.636	3.43483e-21	Up_in_2D
BGN	1.16265e-25	1.04962	0.909	0.724	4.25541e-21	Up_in_3D
NPM1	1.18904e-25	0.592324	0.954	0.938	4.35199e-21	Up_in_3D
APCDD1L	1.28541e-25	2.47511	0.556	0.225	4.70474e-21	Up_in_3D
CD59	1.50033e-25	0.744965	0.956	0.931	5.49137e-21	Up_in_3D
PPP6R2	1.59557e-25	-1.09132	0.783	0.92	5.83994e-21	Up_in_2D
PTPN9	1.91193e-25	-1.55598	0.63	0.862	6.99786e-21	Up_in_2D
SAMD11	2.51592e-25	2.3046	0.552	0.211	9.20853e-21	Up_in_3D
MARK3	2.78384e-25	-0.926342	0.855	0.945	1.01891e-20	Up_in_2D
HEATR5A	2.86702e-25	-1.01073	0.711	0.891	1.04936e-20	Up_in_2D
SQLE	2.97092e-25	-0.97551	0.829	0.88	1.08739e-20	Up_in_2D
RAB10	3.45219e-25	-0.604676	0.92	0.949	1.26354e-20	Up_in_2D
STK38	3.63289e-25	-1.28764	0.749	0.92	1.32967e-20	Up_in_2D
ZNF169	3.6341e-25	-1.92553	0.139	0.451	1.33012e-20	Up_in_2D
PPME1	3.80187e-25	-1.92791	0.724	0.884	1.39152e-20	Up_in_2D
LASP1	3.80713e-25	-0.913081	0.832	0.924	1.39345e-20	Up_in_2D
TAOK1	5.04722e-25	-0.853038	0.845	0.938	1.84733e-20	Up_in_2D
CHMP1B	6.18251e-25	1.1885	0.826	0.749	2.26286e-20	Up_in_3D
STX12	6.55818e-25	-0.914082	0.838	0.909	2.40036e-20	Up_in_2D
ROCK2	6.8532e-25	-0.78321	0.881	0.949	2.50834e-20	Up_in_2D
KCTD20	8.55966e-25	-1.16271	0.78	0.905	3.13292e-20	Up_in_2D
RAB6A	9.5805e-25	-0.876148	0.858	0.949	3.50656e-20	Up_in_2D
MRTFA	1.01404e-24	-1.60936	0.819	0.927	3.71147e-20	Up_in_2D
IP6K1	1.20306e-24	-1.13864	0.588	0.876	4.40332e-20	Up_in_2D
EPS15L1	2.11703e-24	-0.585695	0.578	0.847	7.74854e-20	Up_in_2D
COPS8	2.17249e-24	0.812163	0.889	0.833	7.95152e-20	Up_in_3D
SNHG22	2.63329e-24	-2.45934	0.108	0.389	9.6381e-20	Up_in_2D
H3F3A	2.67208e-24	0.528403	0.944	0.916	9.78009e-20	Up_in_3D
DENND2A	4.78528e-24	-1.77678	0.128	0.425	1.75146e-19	Up_in_2D
CCNY	5.01241e-24	-1.02712	0.858	0.96	1.83459e-19	Up_in_2D
COBLL1	5.75787e-24	-1.60421	0.562	0.793	2.10744e-19	Up_in_2D
TNRC18	6.56255e-24	-0.826392	0.786	0.902	2.40196e-19	Up_in_2D
TCF7L2	7.69956e-24	-1.1583	0.85	0.942	2.81811e-19	Up_in_2D
TRIM56	9.75768e-24	-0.702525	0.733	0.898	3.57141e-19	Up_in_2D
DRAP1	1.03674e-23	0.675568	0.937	0.818	3.79458e-19	Up_in_3D
FADS2	1.11108e-23	-1.09948	0.711	0.851	4.06668e-19	Up_in_2D
ANKIB1	1.14372e-23	-1.07788	0.844	0.927	4.18613e-19	Up_in_2D
MXRA8	1.1837e-23	1.10052	0.838	0.72	4.33246e-19	Up_in_3D
CCNYL1	1.26201e-23	-1.40151	0.522	0.793	4.61907e-19	Up_in_2D
H19	1.29084e-23	-4.03892	0.09	0.349	4.7246e-19	Up_in_2D
ZYG11B	1.32408e-23	-1.03616	0.668	0.884	4.84628e-19	Up_in_2D
STX7	1.33332e-23	-1.12736	0.727	0.902	4.88008e-19	Up_in_2D
DCAF7	1.62114e-23	-0.943987	0.711	0.902	5.93355e-19	Up_in_2D
JUNB	1.85104e-23	1.17444	0.878	0.796	6.77498e-19	Up_in_3D
EYA3	2.14428e-23	-1.30733	0.619	0.825	7.84826e-19	Up_in_2D
POLR2J3	2.52454e-23	-0.951147	0.776	0.895	9.24005e-19	Up_in_2D
DCAF5	2.5625e-23	-1.25993	0.659	0.873	9.37901e-19	Up_in_2D
ID1	2.59708e-23	1.19665	0.795	0.549	9.50558e-19	Up_in_3D
LINC01619	2.74338e-23	1.05299	0.653	0.324	1.0041e-18	Up_in_3D
ITGA10	2.87436e-23	1.20149	0.692	0.4	1.05205e-18	Up_in_3D
FDPS	2.91122e-23	-0.886933	0.895	0.902	1.06554e-18	Up_in_2D
CSNK1G1	2.93119e-23	-1.17028	0.742	0.909	1.07285e-18	Up_in_2D
HMGA2	3.99808e-23	0.982377	0.86	0.742	1.46334e-18	Up_in_3D
DAPK1	4.13499e-23	-2.32315	0.341	0.625	1.51345e-18	Up_in_2D
HSD11B1	4.44129e-23	1.2876	0.795	0.633	1.62556e-18	Up_in_3D
ADARB1	4.66455e-23	-1.40113	0.56	0.793	1.70727e-18	Up_in_2D
YEATS2	5.03696e-23	-1.18537	0.749	0.902	1.84358e-18	Up_in_2D
ASS1	5.06969e-23	-1.14744	0.571	0.8	1.85556e-18	Up_in_2D
AP000662.1	5.37835e-23	-2.42667	0.075	0.324	1.96853e-18	Up_in_2D
TMEM59	5.38571e-23	0.64693	0.919	0.869	1.97122e-18	Up_in_3D
RUSC2	5.78659e-23	-1.40387	0.782	0.898	2.11795e-18	Up_in_2D
PRR14L	7.05528e-23	-0.969937	0.696	0.887	2.5823e-18	Up_in_2D
PKP4	8.40282e-23	-1.5257	0.647	0.865	3.07551e-18	Up_in_2D
ABLIM1	8.60988e-23	-2.32821	0.353	0.68	3.1513e-18	Up_in_2D
MICAL3	8.95359e-23	-1.86268	0.512	0.782	3.2771e-18	Up_in_2D
FLRT2	9.36784e-23	-2.55755	0.479	0.738	3.42872e-18	Up_in_2D
MACF1	9.65336e-23	-1.08514	0.942	0.975	3.53323e-18	Up_in_2D
GSTO1	9.83781e-23	0.639831	0.938	0.913	3.60074e-18	Up_in_3D
AC025682.1	1.1936e-22	-1.84592	0.22	0.542	4.3687e-18	Up_in_2D
DAAM2	1.21565e-22	-3.03844	0.112	0.378	4.44941e-18	Up_in_2D
NXN	1.95505e-22	-1.71272	0.513	0.745	7.15566e-18	Up_in_2D
ACTR2	2.20466e-22	-0.588833	0.907	0.978	8.06928e-18	Up_in_2D
PLCE1-AS1	2.26419e-22	-3.98542	0.009	0.167	8.28717e-18	Up_in_2D
PRDX2	2.81827e-22	0.68381	0.906	0.825	1.03152e-17	Up_in_3D
KRT10	2.84366e-22	0.637729	0.925	0.829	1.04081e-17	Up_in_3D
HTRA1	2.90988e-22	0.858215	0.917	0.825	1.06505e-17	Up_in_3D
ID3	3.15286e-22	1.08041	0.914	0.775	1.15398e-17	Up_in_3D
HABP4	3.78777e-22	-1.20548	0.572	0.822	1.38636e-17	Up_in_2D
SWAP70	3.80158e-22	-1.12296	0.743	0.902	1.39142e-17	Up_in_2D
SQSTM1	3.92503e-22	0.652946	0.982	0.985	1.4366e-17	Up_in_3D
RHBDL2	3.95415e-22	-2.11845	0.239	0.56	1.44726e-17	Up_in_2D
AFF1	4.76056e-22	-1.33157	0.81	0.909	1.74241e-17	Up_in_2D
OGFRL1	5.05508e-22	-1.45855	0.504	0.764	1.85021e-17	Up_in_2D
TBX3	5.48107e-22	1.97968	0.63	0.4	2.00612e-17	Up_in_3D
URGCP	6.12651e-22	-1.30038	0.45	0.745	2.24236e-17	Up_in_2D
KPNA6	6.76281e-22	-0.924589	0.761	0.916	2.47526e-17	Up_in_2D
PARVA	7.27338e-22	-0.584725	0.935	0.975	2.66213e-17	Up_in_2D
SEMA4A	8.27741e-22	4.36453	0.351	0.051	3.02962e-17	Up_in_3D
PHC3	8.50218e-22	-1.21255	0.687	0.869	3.11188e-17	Up_in_2D
TMCC1	8.5453e-22	-1.80565	0.686	0.865	3.12767e-17	Up_in_2D
DAG1	1.03305e-21	-1.37896	0.538	0.804	3.78106e-17	Up_in_2D
AGAP1	1.04971e-21	-1.19662	0.844	0.935	3.84205e-17	Up_in_2D
AP006621.3	1.12609e-21	-1.23446	0.267	0.585	4.1216e-17	Up_in_2D
TC2N	1.12744e-21	1.42686	0.642	0.371	4.12656e-17	Up_in_3D
AC011933.4	1.1817e-21	-2.19445	0.158	0.447	4.32512e-17	Up_in_2D
APPBP2	1.23198e-21	-0.787837	0.786	0.924	4.50916e-17	Up_in_2D
AP1S3	1.43853e-21	-2.55883	0.208	0.495	5.26515e-17	Up_in_2D
Z82215.1	1.55903e-21	-2.88056	0.159	0.444	5.7062e-17	Up_in_2D
JAGN1	1.70594e-21	0.903478	0.842	0.775	6.24391e-17	Up_in_3D
BNC1	1.782e-21	-2.23426	0.109	0.371	6.52229e-17	Up_in_2D
EIF5A	1.7975e-21	0.675476	0.932	0.851	6.57901e-17	Up_in_3D
HELZ	1.81036e-21	-0.923732	0.792	0.924	6.6261e-17	Up_in_2D
CCDC80	1.86332e-21	-1.26591	0.931	0.887	6.81995e-17	Up_in_2D
ATP5MC2	1.96021e-21	0.531246	0.928	0.884	7.17456e-17	Up_in_3D
CLSTN1	2.25942e-21	-0.918991	0.777	0.898	8.26972e-17	Up_in_2D
TFCP2	2.32524e-21	-1.01022	0.656	0.851	8.51062e-17	Up_in_2D
NCK1	2.36355e-21	-0.894329	0.749	0.891	8.65083e-17	Up_in_2D
KANSL1	2.67642e-21	-1.35026	0.835	0.938	9.79598e-17	Up_in_2D
LY6E	2.77134e-21	0.696734	0.91	0.796	1.01434e-16	Up_in_3D
LINC01355	3.00712e-21	-1.95659	0.111	0.382	1.10064e-16	Up_in_2D
CCL11	3.16795e-21	-6.67597	0.012	0.167	1.1595e-16	Up_in_2D
HNRNPA1	3.30001e-21	0.6315	0.938	0.869	1.20784e-16	Up_in_3D
SCAI	3.3097e-21	-1.66316	0.431	0.724	1.21138e-16	Up_in_2D
TEAD1	3.35123e-21	-0.856902	0.917	0.967	1.22658e-16	Up_in_2D
SERTAD1	3.63221e-21	1.52767	0.714	0.575	1.32942e-16	Up_in_3D
NDST1	3.70488e-21	-1.14778	0.569	0.822	1.35602e-16	Up_in_2D
AC018647.1	3.95876e-21	-4.42309	0.012	0.167	1.44894e-16	Up_in_2D
ANXA3	3.97542e-21	-2.28343	0.142	0.418	1.45504e-16	Up_in_2D
RPS10	4.02038e-21	0.52194	0.941	0.858	1.4715e-16	Up_in_3D
MGP	4.06461e-21	1.29144	0.937	0.782	1.48769e-16	Up_in_3D
LRP5	4.16373e-21	-1.61432	0.299	0.629	1.52397e-16	Up_in_2D
NDUFB11	4.36674e-21	0.578849	0.926	0.818	1.59827e-16	Up_in_3D
RAF1	4.46108e-21	-0.990839	0.743	0.891	1.6328e-16	Up_in_2D
RFX7	4.47431e-21	-1.39171	0.689	0.869	1.63764e-16	Up_in_2D
FDFT1	4.54932e-21	-0.902302	0.814	0.876	1.6651e-16	Up_in_2D
AL049840.2	4.74113e-21	-1.58241	0.164	0.458	1.7353e-16	Up_in_2D
ZMYM4	4.75299e-21	-0.880326	0.853	0.942	1.73964e-16	Up_in_2D
VIM	5.09711e-21	0.558232	0.982	0.945	1.86559e-16	Up_in_3D
XKR6	5.18087e-21	-1.85567	0.453	0.702	1.89625e-16	Up_in_2D
SPINT2	5.31497e-21	-2.86621	0.127	0.389	1.94533e-16	Up_in_2D
SRSF6	5.45372e-21	0.844588	0.863	0.862	1.99611e-16	Up_in_3D
BMP4	5.62477e-21	-1.82225	0.055	0.273	2.05872e-16	Up_in_2D
PTGR1	5.65048e-21	1.01179	0.934	0.909	2.06813e-16	Up_in_3D
CUEDC1	6.36106e-21	-1.11925	0.586	0.829	2.32821e-16	Up_in_2D
TRAK1	6.5246e-21	-1.27813	0.624	0.829	2.38807e-16	Up_in_2D
LTBP3	6.9309e-21	1.24854	0.839	0.753	2.53678e-16	Up_in_3D
DNASE1	7.66306e-21	-1.69337	0.252	0.549	2.80476e-16	Up_in_2D
FLOT2	8.47382e-21	-1.05757	0.354	0.687	3.1015e-16	Up_in_2D
SNAPC3	9.84096e-21	-1.07181	0.653	0.847	3.60189e-16	Up_in_2D
SYNPO	1.06071e-20	-1.87508	0.17	0.458	3.88231e-16	Up_in_2D
CYB5B	1.16369e-20	-0.821276	0.695	0.855	4.25923e-16	Up_in_2D
NEK7	1.25628e-20	-1.03417	0.842	0.927	4.5981e-16	Up_in_2D
ABCB10	1.29586e-20	-1.38064	0.323	0.658	4.74296e-16	Up_in_2D
PALB2	1.3318e-20	-1.12343	0.233	0.564	4.87452e-16	Up_in_2D
TP53I3	1.40694e-20	0.902845	0.864	0.807	5.14953e-16	Up_in_3D
ZNF594	1.50449e-20	-1.95983	0.147	0.422	5.50659e-16	Up_in_2D
TNFAIP6	1.56913e-20	1.14717	0.848	0.705	5.74319e-16	Up_in_3D
SERPINF1	1.73709e-20	1.39173	0.748	0.542	6.35792e-16	Up_in_3D
STAT1	1.78548e-20	-1.16507	0.807	0.884	6.53503e-16	Up_in_2D
GSK3B	1.91184e-20	-1.06658	0.835	0.931	6.99752e-16	Up_in_2D
SLC1A1	2.04655e-20	-1.95189	0.33	0.611	7.49058e-16	Up_in_2D
CBFA2T2	2.15037e-20	-1.47492	0.665	0.84	7.87056e-16	Up_in_2D
KIAA1217	2.17733e-20	-1.93892	0.373	0.655	7.96924e-16	Up_in_2D
NFIB	2.28396e-20	-1.24137	0.838	0.949	8.35952e-16	Up_in_2D
B3GALT2	2.33281e-20	-3.33194	0.053	0.262	8.53832e-16	Up_in_2D
WDFY1	2.69114e-20	-1.06503	0.733	0.887	9.84985e-16	Up_in_2D
MGARP	2.82638e-20	-2.35345	0.112	0.364	1.03448e-15	Up_in_2D
ZNF506	2.88078e-20	-1.57103	0.295	0.611	1.05439e-15	Up_in_2D
GNAQ	2.88117e-20	-0.921514	0.886	0.942	1.05454e-15	Up_in_2D
RREB1	3.0323e-20	-1.12793	0.698	0.862	1.10985e-15	Up_in_2D
TMEM59L	3.06633e-20	2.08264	0.535	0.265	1.12231e-15	Up_in_3D
PCOLCE	3.1657e-20	0.972319	0.872	0.731	1.15868e-15	Up_in_3D
S100PBP	3.66313e-20	-1.43917	0.59	0.807	1.34074e-15	Up_in_2D
PKP2	3.68722e-20	-2.73537	0.055	0.258	1.34956e-15	Up_in_2D
CTSC	3.91388e-20	0.846936	0.941	0.851	1.43252e-15	Up_in_3D
MAGI1	4.25163e-20	-1.49864	0.858	0.931	1.55614e-15	Up_in_2D
ANKRD27	5.12251e-20	-0.908924	0.491	0.749	1.87489e-15	Up_in_2D
CTNNB1	5.22286e-20	0.81246	0.935	0.945	1.91162e-15	Up_in_3D
SCN8A	5.27249e-20	-2.12577	0.081	0.309	1.92978e-15	Up_in_2D
GSTCD	5.44462e-20	-1.22783	0.385	0.695	1.99279e-15	Up_in_2D
CCM2	5.8388e-20	-0.891316	0.791	0.902	2.13706e-15	Up_in_2D
CRTC3	5.88413e-20	-1.01521	0.742	0.909	2.15365e-15	Up_in_2D
ANKRD28	7.02969e-20	1.12699	0.889	0.873	2.57294e-15	Up_in_3D
MICALL1	7.47234e-20	-1.00728	0.41	0.705	2.73495e-15	Up_in_2D
FKBP7	7.71911e-20	1.03241	0.813	0.695	2.82527e-15	Up_in_3D
TMEM178B	7.76567e-20	-3.25796	0.072	0.291	2.84231e-15	Up_in_2D
RABGAP1	8.39382e-20	-1.01389	0.774	0.913	3.07222e-15	Up_in_2D
ZBTB43	8.43511e-20	-1.41451	0.493	0.778	3.08733e-15	Up_in_2D
HACD2	8.69658e-20	-1.40948	0.547	0.767	3.18303e-15	Up_in_2D
POM121	8.71121e-20	-0.825405	0.68	0.884	3.18839e-15	Up_in_2D
AC025048.2	8.72754e-20	-1.67193	0.058	0.265	3.19437e-15	Up_in_2D
CDH20	8.84321e-20	4.372	0.358	0.076	3.2367e-15	Up_in_3D
AOPEP	8.94113e-20	-1.14171	0.857	0.931	3.27254e-15	Up_in_2D
AC007923.4	8.97327e-20	-2.15733	0.193	0.465	3.2843e-15	Up_in_2D
DPH6-DT	9.11768e-20	-1.54002	0.385	0.665	3.33716e-15	Up_in_2D
SPOCK1	9.63857e-20	0.912907	0.87	0.727	3.52781e-15	Up_in_3D
TMEM47	9.9196e-20	-1.27777	0.702	0.822	3.63067e-15	Up_in_2D
MIR181A2HG	1.24428e-19	-2.04659	0.342	0.615	4.55421e-15	Up_in_2D
SPDYE5	1.33419e-19	-2.13875	0.165	0.444	4.88327e-15	Up_in_2D
CXCL3	1.43172e-19	2.44513	0.499	0.211	5.24025e-15	Up_in_3D
CTBP2	1.5325e-19	-0.60401	0.878	0.938	5.6091e-15	Up_in_2D
SNAI3-AS1	1.55399e-19	-1.31925	0.242	0.535	5.68775e-15	Up_in_2D
SCD	1.64777e-19	-1.06264	0.674	0.833	6.03102e-15	Up_in_2D
ACO1	1.65585e-19	-0.82448	0.804	0.88	6.06059e-15	Up_in_2D
SPECC1L	1.66588e-19	-0.765359	0.857	0.949	6.09728e-15	Up_in_2D
SYF2	1.71406e-19	0.500042	0.9	0.844	6.27361e-15	Up_in_3D
PLSCR4	1.78993e-19	-1.04853	0.78	0.88	6.55133e-15	Up_in_2D
TECPR2	1.80986e-19	-1.05733	0.568	0.807	6.62427e-15	Up_in_2D
LSS	1.87792e-19	-1.22637	0.538	0.764	6.87337e-15	Up_in_2D
MINDY4	1.89013e-19	-1.72265	0.391	0.684	6.91807e-15	Up_in_2D
ZNF251	2.02542e-19	-1.45812	0.469	0.709	7.41323e-15	Up_in_2D
FAM149B1	2.04723e-19	-1.50016	0.416	0.695	7.49305e-15	Up_in_2D
UBC	2.13996e-19	0.502126	0.956	0.931	7.83245e-15	Up_in_3D
PKIA	2.14577e-19	1.81114	0.572	0.284	7.85373e-15	Up_in_3D
PROCR	2.28206e-19	0.991343	0.885	0.796	8.35256e-15	Up_in_3D
ARID1A	2.31251e-19	-0.871227	0.723	0.895	8.46403e-15	Up_in_2D
MYO1C	2.32709e-19	-0.658115	0.824	0.895	8.5174e-15	Up_in_2D
KIF9-AS1	2.42226e-19	-1.36626	0.484	0.742	8.86571e-15	Up_in_2D
PROSER2	2.45789e-19	-2.18606	0.263	0.549	8.99612e-15	Up_in_2D
SRPK2	2.68011e-19	-0.869426	0.897	0.938	9.80946e-15	Up_in_2D
FXYD5	2.7601e-19	0.716201	0.92	0.825	1.01023e-14	Up_in_3D
PDIA3	2.8734e-19	0.519629	0.954	0.927	1.05169e-14	Up_in_3D
TWIST1	2.95667e-19	1.28664	0.754	0.604	1.08217e-14	Up_in_3D
TMEM65	3.03082e-19	-1.48965	0.577	0.84	1.10931e-14	Up_in_2D
MPZL1	3.09937e-19	-0.674626	0.886	0.942	1.1344e-14	Up_in_2D
FTH1	3.18854e-19	0.614087	0.993	0.996	1.16704e-14	Up_in_3D
GTF2I	3.25171e-19	-0.733987	0.894	0.949	1.19016e-14	Up_in_2D
ARL4D	3.31605e-19	-1.35591	0.388	0.633	1.21371e-14	Up_in_2D
RAB5B	3.57667e-19	-0.927396	0.624	0.825	1.3091e-14	Up_in_2D
AK3	3.57877e-19	-0.848741	0.768	0.876	1.30987e-14	Up_in_2D
MTCL1	3.61985e-19	-2.19371	0.376	0.651	1.3249e-14	Up_in_2D
CD151	3.63999e-19	0.647738	0.937	0.909	1.33227e-14	Up_in_3D
UBE2R2	3.65846e-19	-0.745989	0.892	0.949	1.33903e-14	Up_in_2D
ATF7	3.67103e-19	-1.06483	0.77	0.927	1.34363e-14	Up_in_2D
NFKBIZ	3.88373e-19	0.913414	0.832	0.695	1.42149e-14	Up_in_3D
NUAK1	3.88586e-19	-1.46696	0.581	0.785	1.42226e-14	Up_in_2D
NFAT5	3.93332e-19	-1.06618	0.883	0.927	1.43963e-14	Up_in_2D
PRKCI	3.99746e-19	-0.826544	0.72	0.895	1.46311e-14	Up_in_2D
ANXA4	4.09121e-19	-1.2806	0.888	0.956	1.49742e-14	Up_in_2D
CIDEC	4.40558e-19	3.47705	0.339	0.065	1.61249e-14	Up_in_3D
OGDH	4.57135e-19	-1.13677	0.631	0.836	1.67316e-14	Up_in_2D
AC092839.1	4.70563e-19	-2.54978	0.186	0.462	1.72231e-14	Up_in_2D
KLC1	4.78615e-19	-0.472065	0.867	0.931	1.75178e-14	Up_in_2D
LAMA3	5.16466e-19	-3.95835	0.122	0.367	1.89032e-14	Up_in_2D
ACACA	5.23776e-19	-1.15978	0.76	0.891	1.91707e-14	Up_in_2D
HTRA3	5.26545e-19	1.89469	0.612	0.349	1.92721e-14	Up_in_3D
ZNF786	5.41331e-19	-2.34573	0.131	0.378	1.98132e-14	Up_in_2D
AR	5.45667e-19	1.14089	0.661	0.404	1.9972e-14	Up_in_3D
PLAUR	5.76358e-19	1.03948	0.858	0.789	2.10953e-14	Up_in_3D
CLIP1	5.9755e-19	-0.703898	0.872	0.935	2.18709e-14	Up_in_2D
MTRNR2L8	6.00751e-19	0.129207	0.872	0.745	2.19881e-14	Up_in_3D
NUP50-DT	6.33753e-19	-1.36048	0.414	0.702	2.3196e-14	Up_in_2D
JPH2	6.51292e-19	-2.31036	0.086	0.309	2.3838e-14	Up_in_2D
ARHGEF18	6.82486e-19	-1.92445	0.484	0.767	2.49797e-14	Up_in_2D
TIPARP	7.2852e-19	1.18162	0.768	0.636	2.66646e-14	Up_in_3D
RHOT1	7.29641e-19	-1.01971	0.625	0.833	2.67056e-14	Up_in_2D
AL109824.1	7.35601e-19	-2.1971	0.227	0.513	2.69237e-14	Up_in_2D
FMC1	7.54785e-19	1.06121	0.757	0.68	2.76259e-14	Up_in_3D
LARP6	7.95264e-19	0.717338	0.888	0.818	2.91075e-14	Up_in_3D
AGPAT3	8.77823e-19	-0.779459	0.698	0.884	3.21292e-14	Up_in_2D
MT-ATP8	8.79931e-19	0.840449	0.981	0.913	3.22063e-14	Up_in_3D
IKBKB	8.93259e-19	-1.09038	0.478	0.745	3.26942e-14	Up_in_2D
MFHAS1	9.05061e-19	-1.41015	0.381	0.691	3.31261e-14	Up_in_2D
PLPP4	9.0585e-19	1.09616	0.689	0.465	3.3155e-14	Up_in_3D
YIPF5	9.27915e-19	0.651345	0.909	0.862	3.39626e-14	Up_in_3D
PML	9.58241e-19	-1.03016	0.637	0.825	3.50726e-14	Up_in_2D
XPO1	9.92388e-19	-0.704588	0.844	0.924	3.63224e-14	Up_in_2D
SLC19A2	1.0226e-18	1.08776	0.786	0.662	3.7428e-14	Up_in_3D
STIM1	1.03921e-18	-1.21864	0.558	0.789	3.80361e-14	Up_in_2D
KLF6	1.04225e-18	0.573514	0.932	0.92	3.81473e-14	Up_in_3D
ITM2B	1.09266e-18	0.461815	0.941	0.935	3.99924e-14	Up_in_3D
RANBP10	1.15192e-18	-1.25348	0.389	0.691	4.21613e-14	Up_in_2D
ATP8B1	1.17095e-18	-1.63259	0.555	0.785	4.28581e-14	Up_in_2D
MCU	1.17982e-18	-1.18369	0.751	0.898	4.31824e-14	Up_in_2D
LINC02615	1.18583e-18	-2.04661	0.394	0.651	4.34025e-14	Up_in_2D
MLLT10	1.25864e-18	-1.04022	0.801	0.913	4.60674e-14	Up_in_2D
KIAA0319L	1.27002e-18	-1.0299	0.659	0.869	4.64839e-14	Up_in_2D
DUBR	1.29756e-18	-1.50461	0.369	0.658	4.74921e-14	Up_in_2D
CDK8	1.31472e-18	-1.2592	0.699	0.876	4.81202e-14	Up_in_2D
ATP13A2	1.35858e-18	-1.1412	0.364	0.658	4.97253e-14	Up_in_2D
UBALD2	1.37056e-18	1.10319	0.752	0.604	5.01639e-14	Up_in_3D
RC3H2	1.40243e-18	-0.980792	0.718	0.88	5.13302e-14	Up_in_2D
PNMA2	1.41071e-18	-1.81086	0.164	0.422	5.16334e-14	Up_in_2D
GFOD1	1.43202e-18	-1.75005	0.242	0.527	5.24134e-14	Up_in_2D
UBR2	1.44908e-18	-0.724871	0.777	0.902	5.30378e-14	Up_in_2D
TNPO3	1.49521e-18	-1.07957	0.652	0.884	5.47263e-14	Up_in_2D
TUFT1	1.51248e-18	-0.958167	0.075	0.295	5.53584e-14	Up_in_2D
WASF3	1.55139e-18	-1.23596	0.608	0.825	5.67825e-14	Up_in_2D
IBTK	1.5556e-18	-0.907231	0.789	0.924	5.69364e-14	Up_in_2D
UBE2G1	1.58945e-18	-1.04867	0.764	0.902	5.81753e-14	Up_in_2D
NRXN3	1.64324e-18	-1.87036	0.383	0.647	6.01443e-14	Up_in_2D
CAVIN2	1.68112e-18	-2.17597	0.342	0.6	6.15305e-14	Up_in_2D
CLEC16A	1.85672e-18	-1.1806	0.581	0.825	6.79578e-14	Up_in_2D
MAP4K3	1.97673e-18	-1.00837	0.836	0.913	7.23504e-14	Up_in_2D
AP2A2	1.99015e-18	-0.623404	0.789	0.924	7.28413e-14	Up_in_2D
LDAH	2.04476e-18	-1.2112	0.468	0.745	7.48402e-14	Up_in_2D
RASSF3	2.1813e-18	-1.38572	0.49	0.767	7.98376e-14	Up_in_2D
ANKRD46	2.20327e-18	-1.32661	0.224	0.509	8.06421e-14	Up_in_2D
SLF2	2.23792e-18	-1.06816	0.537	0.789	8.19102e-14	Up_in_2D
UBAP2	2.40051e-18	-0.805445	0.813	0.924	8.7861e-14	Up_in_2D
NBEAL1	2.45098e-18	-0.955333	0.872	0.935	8.97084e-14	Up_in_2D
NT5C2	2.46456e-18	-1.23053	0.788	0.916	9.02055e-14	Up_in_2D
AC211433.1	2.60483e-18	-2.06247	0.291	0.571	9.53393e-14	Up_in_2D
ELOA-AS1	2.62593e-18	-1.77599	0.288	0.582	9.61115e-14	Up_in_2D
PRRX2	2.63885e-18	2.13959	0.572	0.338	9.65845e-14	Up_in_3D
UTRN	2.67052e-18	-0.871536	0.866	0.935	9.77439e-14	Up_in_2D
DEPTOR	3.27091e-18	-1.72595	0.525	0.727	1.19718e-13	Up_in_2D
SLC16A1-AS1	3.60006e-18	-1.25157	0.678	0.804	1.31766e-13	Up_in_2D
CCDC93	3.83445e-18	-1.10442	0.574	0.8	1.40345e-13	Up_in_2D
TPGS1	3.8432e-18	0.920104	0.839	0.76	1.40665e-13	Up_in_3D
ZFYVE9	3.88216e-18	-0.886101	0.717	0.898	1.42091e-13	Up_in_2D
MARCH4	3.92579e-18	-2.30211	0.109	0.338	1.43688e-13	Up_in_2D
TSPYL2	4.22053e-18	1.5067	0.677	0.516	1.54476e-13	Up_in_3D
AGO4	4.81565e-18	-1.43088	0.487	0.749	1.76257e-13	Up_in_2D
RSL24D1	4.82245e-18	0.496887	0.91	0.844	1.76506e-13	Up_in_3D
AC139887.2	5.34215e-18	-1.00254	0.391	0.658	1.95528e-13	Up_in_2D
PPP1R21	5.44125e-18	-1.08718	0.681	0.88	1.99155e-13	Up_in_2D
NUFIP2	5.51682e-18	-0.636514	0.848	0.92	2.01921e-13	Up_in_2D
TULP3	5.53996e-18	-0.769967	0.687	0.851	2.02768e-13	Up_in_2D
LDLR	5.58913e-18	-0.787187	0.662	0.84	2.04568e-13	Up_in_2D
ATP5MC3	5.86057e-18	0.556891	0.934	0.818	2.14503e-13	Up_in_3D
TNFRSF11B	5.94096e-18	-4.02703	0.087	0.298	2.17445e-13	Up_in_2D
CYGB	5.98873e-18	1.48543	0.693	0.455	2.19193e-13	Up_in_3D
UHRF1BP1	6.02169e-18	-1.35484	0.44	0.727	2.204e-13	Up_in_2D
SLC29A1	6.10078e-18	-1.73199	0.128	0.375	2.23295e-13	Up_in_2D
DCN	6.31984e-18	0.767426	0.923	0.785	2.31312e-13	Up_in_3D
TMED9	6.74692e-18	0.576038	0.926	0.847	2.46944e-13	Up_in_3D
SCAND1	6.92385e-18	0.612923	0.914	0.811	2.5342e-13	Up_in_3D
TPM1-AS	6.96872e-18	-4.30923	0.024	0.178	2.55062e-13	Up_in_2D
GPR107	8.03542e-18	-1.1287	0.645	0.88	2.94104e-13	Up_in_2D
MRGPRF	8.09649e-18	-1.62483	0.115	0.36	2.9634e-13	Up_in_2D
AC108134.2	8.24731e-18	-1.5109	0.083	0.302	3.0186e-13	Up_in_2D
MAST3	8.46954e-18	-2.05433	0.127	0.378	3.09994e-13	Up_in_2D
CBL	8.51832e-18	-1.22283	0.578	0.796	3.11779e-13	Up_in_2D
ZNF789	8.67329e-18	-1.09163	0.383	0.68	3.17451e-13	Up_in_2D
BMPR1A	8.73085e-18	-0.985062	0.73	0.88	3.19558e-13	Up_in_2D
BCL2L13	8.99915e-18	-1.062	0.696	0.887	3.29378e-13	Up_in_2D
BAX	9.47419e-18	0.561458	0.92	0.844	3.46765e-13	Up_in_3D
NUBP2	1.04077e-17	0.722218	0.774	0.702	3.80932e-13	Up_in_3D
TRAF5	1.15703e-17	-1.28938	0.429	0.705	4.23484e-13	Up_in_2D
ZNF253	1.20791e-17	-1.85336	0.13	0.378	4.42108e-13	Up_in_2D
SHROOM3	1.22395e-17	-3.15461	0.267	0.545	4.4798e-13	Up_in_2D
SLC22A23	1.23569e-17	-1.77155	0.304	0.578	4.52273e-13	Up_in_2D
NLK	1.25823e-17	-1.33745	0.655	0.829	4.60526e-13	Up_in_2D
ST7L	1.27131e-17	-1.10091	0.647	0.858	4.65311e-13	Up_in_2D
MCTP2	1.33412e-17	-2.30892	0.066	0.262	4.883e-13	Up_in_2D
CCDC81	1.36388e-17	-3.51136	0.029	0.189	4.99195e-13	Up_in_2D
ZNF234	1.39297e-17	-0.684459	0.242	0.542	5.0984e-13	Up_in_2D
SSR2	1.42552e-17	0.52381	0.931	0.887	5.21755e-13	Up_in_3D
PNRC1	1.44236e-17	0.708134	0.916	0.873	5.27918e-13	Up_in_3D
MAFF	1.49629e-17	1.45221	0.718	0.578	5.47656e-13	Up_in_3D
TNNT2	1.50568e-17	-5.75448	0.007	0.131	5.51096e-13	Up_in_2D
PLS3	1.54359e-17	-0.642509	0.901	0.931	5.64969e-13	Up_in_2D
AP000944.7	1.55299e-17	0.188252	0.063	0.265	5.68411e-13	Up_in_3D
DPP8	1.57403e-17	-0.790588	0.709	0.905	5.76112e-13	Up_in_2D
ZNF586	1.62067e-17	-0.898033	0.491	0.756	5.93182e-13	Up_in_2D
PTBP3	1.66575e-17	-0.777587	0.814	0.935	6.0968e-13	Up_in_2D
SEPTIN9	1.71766e-17	-0.755201	0.894	0.942	6.2868e-13	Up_in_2D
PHLDB2	1.72374e-17	-1.22657	0.706	0.876	6.30908e-13	Up_in_2D
ARHGAP23	1.74398e-17	-1.29714	0.521	0.756	6.38316e-13	Up_in_2D
VMP1	1.77673e-17	-0.878614	0.909	0.949	6.50302e-13	Up_in_2D
ELMOD3	2.03964e-17	-1.06151	0.398	0.676	7.4653e-13	Up_in_2D
ZNF398	2.13478e-17	-1.46779	0.397	0.669	7.8135e-13	Up_in_2D
TIMP3	2.14651e-17	-1.46061	0.479	0.702	7.85644e-13	Up_in_2D
CTIF	2.33068e-17	-1.08023	0.844	0.909	8.5305e-13	Up_in_2D
AC008649.2	2.42994e-17	-3.80227	0.027	0.182	8.89382e-13	Up_in_2D
ZNF133	2.434e-17	-1.14386	0.398	0.702	8.90867e-13	Up_in_2D
ADAM10	2.51113e-17	-0.833458	0.855	0.949	9.191e-13	Up_in_2D
ARHGEF3	2.51228e-17	-1.59747	0.462	0.713	9.19521e-13	Up_in_2D
COX7B	2.55506e-17	0.502698	0.923	0.836	9.35178e-13	Up_in_3D
AC010201.3	2.56097e-17	-2.4075	0.059	0.255	9.37341e-13	Up_in_2D
KIAA0355	2.81223e-17	-1.09238	0.684	0.884	1.02931e-12	Up_in_2D
CLIC4	2.96666e-17	-0.571155	0.947	0.971	1.08583e-12	Up_in_2D
STK10	2.99291e-17	-1.27951	0.571	0.775	1.09544e-12	Up_in_2D
NARS2	3.0165e-17	-1.51373	0.392	0.662	1.10407e-12	Up_in_2D
AL133268.4	3.09624e-17	-2.83103	0.103	0.324	1.13325e-12	Up_in_2D
ZNF141	3.25579e-17	-1.03795	0.292	0.567	1.19165e-12	Up_in_2D
TRIM37	3.59566e-17	-0.856032	0.659	0.847	1.31605e-12	Up_in_2D
LAMA4	3.7239e-17	-1.01524	0.678	0.844	1.36299e-12	Up_in_2D
WBP1L	3.99154e-17	-1.03406	0.602	0.833	1.46094e-12	Up_in_2D
FKBP11	4.03314e-17	0.695114	0.91	0.825	1.47617e-12	Up_in_3D
UQCC1	4.09274e-17	-0.980767	0.574	0.836	1.49798e-12	Up_in_2D
SPTLC2	4.34663e-17	-1.04108	0.723	0.873	1.59091e-12	Up_in_2D
EID1	4.38915e-17	0.459064	0.925	0.844	1.60647e-12	Up_in_3D
CKMT2-AS1	4.70394e-17	-1.05805	0.324	0.596	1.72169e-12	Up_in_2D
PAMR1	4.85705e-17	1.05735	0.729	0.469	1.77773e-12	Up_in_3D
KAT2B	4.86015e-17	-1.96975	0.208	0.484	1.77886e-12	Up_in_2D
CST3	4.9362e-17	0.546186	0.951	0.887	1.8067e-12	Up_in_3D
IFI27	4.95792e-17	-1.66098	0.326	0.578	1.81465e-12	Up_in_2D
TTC23	5.09878e-17	-1.08962	0.435	0.72	1.86621e-12	Up_in_2D
DIAPH3	5.18403e-17	-1.12572	0.313	0.589	1.89741e-12	Up_in_2D
CYC1	5.24912e-17	0.741596	0.881	0.775	1.92123e-12	Up_in_3D
NAA35	5.26031e-17	-0.765838	0.702	0.898	1.92532e-12	Up_in_2D
C11orf80	5.44461e-17	-2.12433	0.283	0.545	1.99278e-12	Up_in_2D
TLN2	5.61304e-17	-1.15213	0.465	0.738	2.05443e-12	Up_in_2D
EHD2	5.74799e-17	-0.752328	0.836	0.858	2.10382e-12	Up_in_2D
SETD2	5.85767e-17	-0.860415	0.833	0.927	2.14397e-12	Up_in_2D
NCOA6	6.0824e-17	-0.908692	0.709	0.865	2.22622e-12	Up_in_2D
CRIM1	6.33711e-17	-1.08763	0.866	0.967	2.31945e-12	Up_in_2D
POLR1A	7.20226e-17	-0.820476	0.484	0.742	2.6361e-12	Up_in_2D
GSTO2	7.26634e-17	2.02459	0.482	0.222	2.65955e-12	Up_in_3D
VCL	7.84116e-17	-0.749053	0.917	0.938	2.86994e-12	Up_in_2D
ASB7	7.85385e-17	-1.45881	0.301	0.571	2.87459e-12	Up_in_2D
EXOC6	8.11979e-17	-1.57195	0.441	0.724	2.97192e-12	Up_in_2D
HMGCS1	8.71481e-17	-1.14278	0.689	0.851	3.18971e-12	Up_in_2D
MLPH	8.96009e-17	1.48174	0.668	0.476	3.27948e-12	Up_in_3D
ST3GAL5	8.98484e-17	-1.89589	0.313	0.571	3.28854e-12	Up_in_2D
AC092120.3	9.26261e-17	-1.99147	0.204	0.476	3.39021e-12	Up_in_2D
MSN	9.32689e-17	-0.574863	0.923	0.945	3.41374e-12	Up_in_2D
ITGA3	9.51206e-17	-1.56541	0.488	0.705	3.48151e-12	Up_in_2D
TCAIM	9.70238e-17	-1.19848	0.515	0.72	3.55117e-12	Up_in_2D
RAB30-DT	9.86083e-17	-0.972722	0.544	0.789	3.60916e-12	Up_in_2D
MICOS10	9.8724e-17	0.510008	0.934	0.844	3.6134e-12	Up_in_3D
ABHD18	1.00808e-16	-1.06796	0.507	0.749	3.68969e-12	Up_in_2D
OPTN	1.01113e-16	-0.54475	0.907	0.913	3.70082e-12	Up_in_2D
ASPH	1.04843e-16	0.540343	0.951	0.931	3.83735e-12	Up_in_3D
SLC25A5	1.05229e-16	0.561833	0.914	0.851	3.85148e-12	Up_in_3D
PRAG1	1.06482e-16	-2.04551	0.292	0.549	3.89736e-12	Up_in_2D
AP2A1	1.11453e-16	-0.586736	0.836	0.88	4.0793e-12	Up_in_2D
DNM2	1.11696e-16	-0.744466	0.737	0.898	4.08817e-12	Up_in_2D
DROSHA	1.12172e-16	-1.04373	0.515	0.745	4.10562e-12	Up_in_2D
FARP1	1.15802e-16	-1.44914	0.826	0.905	4.23848e-12	Up_in_2D
RAB34	1.16692e-16	0.634505	0.875	0.785	4.27104e-12	Up_in_3D
KDM2A	1.18359e-16	-0.85725	0.844	0.916	4.33206e-12	Up_in_2D
PFDN4	1.19059e-16	0.596785	0.888	0.818	4.35768e-12	Up_in_3D
NOD1	1.20965e-16	-1.02117	0.448	0.705	4.42743e-12	Up_in_2D
NACC2	1.22486e-16	-0.75611	0.521	0.764	4.48312e-12	Up_in_2D
ATF3	1.24628e-16	1.65841	0.684	0.498	4.56149e-12	Up_in_3D
KLHL22	1.29576e-16	-1.08575	0.521	0.745	4.74262e-12	Up_in_2D
SNTB2	1.315e-16	-0.550899	0.841	0.905	4.81305e-12	Up_in_2D
TPCN1	1.32692e-16	-0.985358	0.535	0.796	4.85666e-12	Up_in_2D
EFEMP1	1.34497e-16	-1.29047	0.776	0.818	4.92272e-12	Up_in_2D
ACSS2	1.3497e-16	-1.40575	0.442	0.709	4.94002e-12	Up_in_2D
ASAP3	1.37277e-16	-1.02627	0.329	0.589	5.02449e-12	Up_in_2D
AP001767.3	1.39389e-16	-2.66178	0.043	0.215	5.10177e-12	Up_in_2D
DTX2	1.42011e-16	-1.15281	0.227	0.513	5.19776e-12	Up_in_2D
TAPT1-AS1	1.52365e-16	-2.13881	0.204	0.462	5.57673e-12	Up_in_2D
MINDY2	1.53355e-16	-0.75247	0.767	0.88	5.61295e-12	Up_in_2D
GBF1	1.53987e-16	-0.866902	0.829	0.92	5.63608e-12	Up_in_2D
INKA2	1.56439e-16	-1.25661	0.319	0.607	5.72583e-12	Up_in_2D
ZNF148	1.62651e-16	-0.685659	0.861	0.938	5.95317e-12	Up_in_2D
AC004951.1	1.6634e-16	-0.739897	0.308	0.593	6.0882e-12	Up_in_2D
AL117336.2	1.69981e-16	-1.27582	0.246	0.52	6.22146e-12	Up_in_2D
MYOZ2	1.74292e-16	-2.30279	0.088	0.295	6.37925e-12	Up_in_2D
RHBDF2	1.7677e-16	-1.81119	0.19	0.451	6.46994e-12	Up_in_2D
KPNB1	1.77044e-16	-0.431829	0.909	0.949	6.47998e-12	Up_in_2D
CAVIN1	1.81906e-16	-0.665284	0.929	0.916	6.65795e-12	Up_in_2D
AC008761.1	1.82536e-16	-3.10842	0.046	0.218	6.68101e-12	Up_in_2D
AC027601.6	1.85151e-16	-0.426136	0.086	0.298	6.7767e-12	Up_in_2D
RNF111	1.88859e-16	-1.14822	0.742	0.895	6.91243e-12	Up_in_2D
EIF1B	1.89756e-16	0.629952	0.892	0.818	6.94527e-12	Up_in_3D
CPPED1	2.00738e-16	-1.34407	0.587	0.775	7.3472e-12	Up_in_2D
CMTM3	2.04918e-16	0.761536	0.783	0.684	7.50022e-12	Up_in_3D
ARRB1	2.09332e-16	-1.35524	0.307	0.589	7.66178e-12	Up_in_2D
STRBP	2.11892e-16	-1.57076	0.333	0.6	7.75546e-12	Up_in_2D
THBS1	2.15783e-16	-1.09364	0.796	0.891	7.89787e-12	Up_in_2D
AVL9	2.2126e-16	-0.901393	0.721	0.876	8.09835e-12	Up_in_2D
STRN3	2.34361e-16	-0.987756	0.855	0.942	8.57787e-12	Up_in_2D
ZFP82	2.4034e-16	-1.34524	0.257	0.556	8.79669e-12	Up_in_2D
TTBK2	2.43042e-16	-1.2613	0.46	0.727	8.8956e-12	Up_in_2D
COL4A1	2.45606e-16	-0.899287	0.95	0.971	8.98943e-12	Up_in_2D
USP9X	2.46424e-16	-0.635467	0.842	0.949	9.01935e-12	Up_in_2D
TCAF1	2.47633e-16	-0.774328	0.807	0.884	9.06362e-12	Up_in_2D
LENG8-AS1	2.51145e-16	-1.27218	0.205	0.476	9.19217e-12	Up_in_2D
FBXW11	2.70236e-16	-0.76418	0.85	0.927	9.89092e-12	Up_in_2D
SRPX	2.73152e-16	0.841069	0.839	0.727	9.99763e-12	Up_in_3D
STRADB	2.75577e-16	-1.07317	0.534	0.789	1.00864e-11	Up_in_2D
GNB1	2.8064e-16	-0.549909	0.941	0.956	1.02717e-11	Up_in_2D
CTNNA1	2.9352e-16	-0.571428	0.916	0.953	1.07431e-11	Up_in_2D
ISCU	3.07302e-16	0.53883	0.904	0.822	1.12476e-11	Up_in_3D
KLHL29	3.07763e-16	-1.54209	0.627	0.782	1.12644e-11	Up_in_2D
NUTM2B-AS1	3.14378e-16	-0.80157	0.805	0.927	1.15066e-11	Up_in_2D
CDR2	3.23987e-16	-0.995666	0.801	0.905	1.18583e-11	Up_in_2D
RBIS	3.25691e-16	0.491583	0.909	0.847	1.19206e-11	Up_in_3D
TLK2	3.35048e-16	-0.815237	0.77	0.898	1.22631e-11	Up_in_2D
ST3GAL2	3.38941e-16	-1.02081	0.49	0.756	1.24056e-11	Up_in_2D
FAM149A	3.4328e-16	-2.22443	0.167	0.415	1.25644e-11	Up_in_2D
EPB41L2	3.51287e-16	-0.901784	0.829	0.916	1.28575e-11	Up_in_2D
MIR210HG	3.53181e-16	-1.49984	0.134	0.367	1.29268e-11	Up_in_2D
UQCRH	3.53478e-16	0.454169	0.941	0.876	1.29376e-11	Up_in_3D
MYO18A	3.74231e-16	-1.25328	0.227	0.498	1.36972e-11	Up_in_2D
DCAF6	3.85017e-16	-0.841786	0.847	0.927	1.4092e-11	Up_in_2D
MINK1	3.94109e-16	-1.2909	0.423	0.676	1.44248e-11	Up_in_2D
XIAP	4.04848e-16	-0.898335	0.804	0.938	1.48178e-11	Up_in_2D
TMEM256	4.06026e-16	0.659308	0.891	0.796	1.4861e-11	Up_in_3D
SLIT3	4.25386e-16	-1.64728	0.361	0.596	1.55695e-11	Up_in_2D
MYL6B	4.3297e-16	0.72855	0.87	0.771	1.58471e-11	Up_in_3D
PIK3C2B	4.53542e-16	-1.91408	0.094	0.305	1.66001e-11	Up_in_2D
ATP11A	4.70408e-16	-1.25035	0.599	0.84	1.72174e-11	Up_in_2D
ICAM1	4.70808e-16	-0.382008	0.345	0.658	1.7232e-11	Up_in_2D
CKAP5	4.72286e-16	-0.690116	0.706	0.869	1.72861e-11	Up_in_2D
AKR1B1	4.80199e-16	0.864182	0.873	0.789	1.75758e-11	Up_in_3D
COX8A	4.8633e-16	0.52839	0.928	0.818	1.78002e-11	Up_in_3D
ZFP30	4.9492e-16	-1.82391	0.313	0.593	1.81146e-11	Up_in_2D
MGLL	4.96319e-16	-1.53923	0.552	0.767	1.81658e-11	Up_in_2D
FRAS1	4.98209e-16	-2.15033	0.177	0.418	1.8235e-11	Up_in_2D
MID1	5.32568e-16	-1.64993	0.289	0.535	1.94925e-11	Up_in_2D
ARF5	5.33554e-16	0.575601	0.9	0.811	1.95286e-11	Up_in_3D
RAB3D	5.43676e-16	-2.04691	0.1	0.316	1.98991e-11	Up_in_2D
KIRREL1	5.52254e-16	-1.04977	0.752	0.895	2.02131e-11	Up_in_2D
NPEPPS	5.6278e-16	-0.85899	0.841	0.924	2.05983e-11	Up_in_2D
ANKS1A	5.91821e-16	-1.11325	0.614	0.804	2.16612e-11	Up_in_2D
IDH3G	5.94746e-16	0.59002	0.855	0.796	2.17683e-11	Up_in_3D
DCAF10	6.00946e-16	-0.946347	0.774	0.913	2.19952e-11	Up_in_2D
PTPRQ	6.09762e-16	-1.92031	0.181	0.418	2.23179e-11	Up_in_2D
PCDH9	6.26542e-16	0.541197	0.882	0.713	2.29321e-11	Up_in_3D
CMIP	6.30891e-16	-0.944476	0.77	0.88	2.30912e-11	Up_in_2D
URB1	6.45783e-16	-0.914308	0.494	0.738	2.36363e-11	Up_in_2D
LYPLA1	6.85055e-16	-0.592568	0.85	0.924	2.50737e-11	Up_in_2D
TJP1	6.93164e-16	-0.745163	0.9	0.949	2.53705e-11	Up_in_2D
ACVRL1	7.1009e-16	-1.5885	0.127	0.353	2.599e-11	Up_in_2D
LTBP2	7.32255e-16	0.774801	0.878	0.778	2.68013e-11	Up_in_3D
AC110611.1	7.34229e-16	-2.58244	0.075	0.265	2.68735e-11	Up_in_2D
NDUFA1	7.44629e-16	0.463666	0.935	0.84	2.72542e-11	Up_in_3D
NDUFS3	7.50059e-16	0.669886	0.858	0.775	2.74529e-11	Up_in_3D
AJUBA	7.50315e-16	-1.06113	0.19	0.451	2.74623e-11	Up_in_2D
PPP6R3	7.54093e-16	-0.830143	0.808	0.916	2.76005e-11	Up_in_2D
FBLN5	7.81478e-16	0.709878	0.897	0.785	2.86029e-11	Up_in_3D
ARID4A	7.94961e-16	-0.962303	0.612	0.836	2.90964e-11	Up_in_2D
AGBL3	8.25033e-16	2.46859	0.471	0.229	3.0197e-11	Up_in_3D
MUC1	8.4716e-16	-2.56424	0.062	0.251	3.10069e-11	Up_in_2D
DNAJC13	8.83026e-16	-0.866603	0.749	0.891	3.23196e-11	Up_in_2D
LCOR	9.01784e-16	-1.11855	0.77	0.92	3.30062e-11	Up_in_2D
CRLF3	9.56946e-16	-1.0794	0.577	0.811	3.50252e-11	Up_in_2D
AC026894.1	9.90478e-16	-2.43014	0.115	0.331	3.62525e-11	Up_in_2D
RAB11FIP3	1.03305e-15	-1.1327	0.577	0.804	3.78106e-11	Up_in_2D
SOGA1	1.04675e-15	-0.905521	0.5	0.767	3.83121e-11	Up_in_2D
BRD4	1.07024e-15	-0.344948	0.863	0.942	3.91717e-11	Up_in_2D
DDI2	1.07879e-15	-0.951124	0.46	0.753	3.94849e-11	Up_in_2D
PARP12	1.09069e-15	-1.08812	0.327	0.607	3.99204e-11	Up_in_2D
FYN	1.10339e-15	-0.650785	0.801	0.931	4.03851e-11	Up_in_2D
CTDSPL	1.10482e-15	-0.826799	0.808	0.902	4.04375e-11	Up_in_2D
ZNFX1	1.12506e-15	-0.655605	0.655	0.847	4.11782e-11	Up_in_2D
MTA3	1.14507e-15	-0.770421	0.705	0.876	4.19109e-11	Up_in_2D
ETV1	1.14955e-15	1.6914	0.479	0.225	4.20748e-11	Up_in_3D
SEC22B	1.21832e-15	0.583782	0.898	0.898	4.45916e-11	Up_in_3D
FASTKD1	1.22584e-15	-1.49993	0.344	0.618	4.4867e-11	Up_in_2D
EHD4	1.22998e-15	-1.33277	0.397	0.64	4.50186e-11	Up_in_2D
NAPB	1.26486e-15	-1.29261	0.267	0.545	4.62951e-11	Up_in_2D
CEMIP	1.27837e-15	-2.84345	0.304	0.56	4.67895e-11	Up_in_2D
NDUFA6	1.29579e-15	0.557782	0.903	0.8	4.74273e-11	Up_in_3D
EPN2	1.30234e-15	-0.886895	0.768	0.895	4.7667e-11	Up_in_2D
ZNF512	1.32258e-15	-1.17594	0.462	0.716	4.84077e-11	Up_in_2D
AKAP10	1.32745e-15	-1.02158	0.637	0.825	4.85859e-11	Up_in_2D
CTSA	1.36802e-15	0.482841	0.886	0.836	5.00708e-11	Up_in_3D
CCDC59	1.39259e-15	0.575495	0.858	0.818	5.097e-11	Up_in_3D
AC020651.2	1.39911e-15	4.26183	0.201	0	5.12088e-11	Up_in_3D
SSR4	1.4021e-15	0.488975	0.95	0.833	5.13181e-11	Up_in_3D
SLMAP	1.41972e-15	-1.04654	0.808	0.916	5.19632e-11	Up_in_2D
INTU	1.44524e-15	-1.31781	0.385	0.636	5.28972e-11	Up_in_2D
GYS1	1.45993e-15	-0.648273	0.462	0.716	5.3435e-11	Up_in_2D
FUT10	1.46171e-15	-0.944194	0.448	0.724	5.34999e-11	Up_in_2D
SYBU	1.46942e-15	-1.35851	0.112	0.327	5.37821e-11	Up_in_2D
SOX4	1.4964e-15	0.586816	0.891	0.84	5.47699e-11	Up_in_3D
NDUFC2	1.59011e-15	0.460058	0.932	0.855	5.81998e-11	Up_in_3D
LAMA2	1.66038e-15	0.471418	0.788	0.618	6.07715e-11	Up_in_3D
EFCAB14	1.75049e-15	-0.616656	0.704	0.869	6.40698e-11	Up_in_2D
BSG	1.83304e-15	0.553015	0.94	0.858	6.70913e-11	Up_in_3D
ANKFY1	1.84468e-15	-0.805759	0.64	0.847	6.7517e-11	Up_in_2D
MELTF	1.862e-15	-0.751701	0.295	0.553	6.8151e-11	Up_in_2D
FBXL5	1.92062e-15	-0.755	0.773	0.891	7.02967e-11	Up_in_2D
FAM167B	1.94867e-15	-3.16388	0.068	0.255	7.13233e-11	Up_in_2D
SYNRG	1.9745e-15	-0.973002	0.702	0.869	7.22685e-11	Up_in_2D
AC104162.2	2.08712e-15	-1.69034	0.229	0.495	7.63907e-11	Up_in_2D
ZNF823	2.12159e-15	-1.93382	0.093	0.298	7.76523e-11	Up_in_2D
ARSJ	2.12827e-15	-1.36531	0.563	0.782	7.78969e-11	Up_in_2D
ADGRL2	2.12849e-15	-0.952048	0.665	0.88	7.7905e-11	Up_in_2D
VAPA	2.13196e-15	0.33792	0.931	0.96	7.80317e-11	Up_in_3D
WAPL	2.19748e-15	-0.688974	0.792	0.92	8.04299e-11	Up_in_2D
PIK3C2A	2.23736e-15	-0.764331	0.835	0.938	8.18896e-11	Up_in_2D
TUFM	2.27436e-15	0.51607	0.901	0.822	8.32439e-11	Up_in_3D
AC019130.1	2.3704e-15	-2.58543	0.108	0.32	8.6759e-11	Up_in_2D
PRRX1	2.45635e-15	0.755927	0.763	0.556	8.99049e-11	Up_in_3D
UEVLD	2.48e-15	-1.2129	0.527	0.771	9.07705e-11	Up_in_2D
UBXN1	2.61118e-15	0.440151	0.897	0.844	9.55718e-11	Up_in_3D
DIP2A	2.72045e-15	-1.033	0.615	0.822	9.95713e-11	Up_in_2D
CHFR	2.95186e-15	-0.746104	0.677	0.873	1.08041e-10	Up_in_2D
AC092069.1	3.0516e-15	2.0628	0.612	0.462	1.11692e-10	Up_in_3D
NUP160	3.10922e-15	-0.771986	0.566	0.796	1.138e-10	Up_in_2D
OSBPL8	3.1116e-15	-0.511561	0.881	0.964	1.13888e-10	Up_in_2D
MT1G	3.14861e-15	1.87172	0.566	0.342	1.15242e-10	Up_in_3D
TMEM181	3.2335e-15	-0.567783	0.789	0.902	1.18349e-10	Up_in_2D
MAP3K13	3.30773e-15	-0.988029	0.817	0.895	1.21066e-10	Up_in_2D
PTPRA	3.36396e-15	-0.64751	0.87	0.942	1.23124e-10	Up_in_2D
PTGIS	3.374e-15	-1.31121	0.361	0.604	1.23492e-10	Up_in_2D
MAK	3.44376e-15	-2.02096	0.24	0.487	1.26045e-10	Up_in_2D
ORC5	3.52809e-15	-0.851546	0.453	0.709	1.29132e-10	Up_in_2D
OSMR-AS1	3.52878e-15	-0.960964	0.532	0.745	1.29157e-10	Up_in_2D
SPDYE21P	3.64669e-15	-1.94481	0.131	0.364	1.33472e-10	Up_in_2D
CYSTM1	3.68982e-15	-0.585637	0.87	0.942	1.35051e-10	Up_in_2D
EBLN2	3.73008e-15	-1.4103	0.063	0.251	1.36525e-10	Up_in_2D
AC139149.1	3.88763e-15	-1.99799	0.062	0.244	1.42291e-10	Up_in_2D
PIAS1	3.93798e-15	-1.05376	0.774	0.898	1.44134e-10	Up_in_2D
G3BP1	4.05882e-15	-0.431358	0.864	0.924	1.48557e-10	Up_in_2D
MRPL52	4.12772e-15	0.570644	0.913	0.84	1.51079e-10	Up_in_3D
UBE2F	4.13472e-15	-0.719163	0.804	0.905	1.51335e-10	Up_in_2D
WDR78	4.15309e-15	-1.71831	0.292	0.538	1.52007e-10	Up_in_2D
TBC1D2B	4.28412e-15	-0.803949	0.689	0.869	1.56803e-10	Up_in_2D
ZNF665	4.46652e-15	-1.2192	0.091	0.295	1.63479e-10	Up_in_2D
CD2AP	4.47852e-15	-0.945516	0.765	0.927	1.63918e-10	Up_in_2D
TXNIP	4.57425e-15	-1.1938	0.6	0.782	1.67422e-10	Up_in_2D
EML2	4.59393e-15	-1.25916	0.372	0.629	1.68142e-10	Up_in_2D
ITIH3	4.6338e-15	-1.50433	0.125	0.353	1.69602e-10	Up_in_2D
SLC44A2	4.79487e-15	-1.02592	0.476	0.709	1.75497e-10	Up_in_2D
OTUD4	4.83738e-15	-1.06176	0.566	0.815	1.77053e-10	Up_in_2D
REEP3	4.85188e-15	-0.448692	0.875	0.942	1.77584e-10	Up_in_2D
MED15	4.89992e-15	-0.720288	0.69	0.873	1.79342e-10	Up_in_2D
PTGER2	5.0038e-15	2.16236	0.401	0.167	1.83144e-10	Up_in_3D
CXCL2	5.08038e-15	1.96114	0.541	0.298	1.85947e-10	Up_in_3D
C2CD3	5.0917e-15	-2.09304	0.363	0.596	1.86361e-10	Up_in_2D
ZNF721	5.28765e-15	-0.931577	0.764	0.88	1.93533e-10	Up_in_2D
AC022217.2	5.45806e-15	3.99902	0.193	0	1.99771e-10	Up_in_3D
PIGN	5.45812e-15	-1.06394	0.596	0.811	1.99773e-10	Up_in_2D
NMT2	5.48234e-15	-1.04563	0.668	0.825	2.00659e-10	Up_in_2D
SCD5	5.53276e-15	-1.99188	0.451	0.702	2.02505e-10	Up_in_2D
EML4	5.5384e-15	-0.70609	0.804	0.913	2.02711e-10	Up_in_2D
NT5DC2	5.89156e-15	0.776874	0.87	0.771	2.15637e-10	Up_in_3D
CDV3	5.93725e-15	-0.570793	0.901	0.913	2.17309e-10	Up_in_2D
LGALS3	5.95748e-15	0.668899	0.919	0.884	2.1805e-10	Up_in_3D
TCF20	6.15256e-15	-1.04404	0.485	0.738	2.2519e-10	Up_in_2D
SNRPB2	6.22778e-15	0.478797	0.901	0.836	2.27943e-10	Up_in_3D
TMEM63A	6.25394e-15	-1.35265	0.345	0.607	2.289e-10	Up_in_2D
POSTN	6.40203e-15	0.908323	0.76	0.542	2.34321e-10	Up_in_3D
ZNF107	6.42836e-15	-1.36971	0.317	0.622	2.35285e-10	Up_in_2D
AL139294.1	6.4694e-15	-4.91692	0.013	0.131	2.36787e-10	Up_in_2D
STX6	6.56201e-15	-1.00588	0.527	0.771	2.40176e-10	Up_in_2D
MAP2K2	6.7294e-15	0.485666	0.922	0.869	2.46303e-10	Up_in_3D
ARHGEF37	6.82068e-15	-1.68681	0.063	0.24	2.49644e-10	Up_in_2D
ETV6	6.98137e-15	-1.11367	0.816	0.913	2.55525e-10	Up_in_2D
TRERF1	7.00256e-15	-1.20213	0.431	0.673	2.56301e-10	Up_in_2D
SPG11	7.01623e-15	-0.926019	0.714	0.876	2.56801e-10	Up_in_2D
SMURF1	7.20288e-15	-1.01279	0.755	0.898	2.63633e-10	Up_in_2D
KIAA0232	7.20325e-15	-0.950899	0.77	0.913	2.63646e-10	Up_in_2D
FLNA	7.23528e-15	-0.667959	0.95	0.935	2.64819e-10	Up_in_2D
INTS4	7.37609e-15	-1.18138	0.413	0.676	2.69972e-10	Up_in_2D
ARF4	7.41042e-15	0.404305	0.957	0.953	2.71229e-10	Up_in_3D
AP2B1	7.58555e-15	-0.544409	0.876	0.931	2.77639e-10	Up_in_2D
VPS45	7.61785e-15	-1.07993	0.59	0.778	2.78821e-10	Up_in_2D
CXCL8	7.62889e-15	1.73393	0.636	0.429	2.79225e-10	Up_in_3D
BACE2	7.87634e-15	-1.71144	0.659	0.84	2.88282e-10	Up_in_2D
TENT5A	7.89038e-15	1.18152	0.689	0.513	2.88796e-10	Up_in_3D
PIEZO1	7.99508e-15	-0.49584	0.676	0.869	2.92628e-10	Up_in_2D
WIPF2	8.04463e-15	-0.868027	0.628	0.847	2.94441e-10	Up_in_2D
STAT5B	8.09689e-15	-1.15513	0.569	0.811	2.96354e-10	Up_in_2D
SLC7A6	8.13816e-15	-0.613076	0.627	0.811	2.97865e-10	Up_in_2D
SLC7A2	8.19284e-15	1.94725	0.745	0.716	2.99866e-10	Up_in_3D
ACVR1B	8.23452e-15	-1.04735	0.372	0.655	3.01391e-10	Up_in_2D
DENND6B	8.35458e-15	-1.38773	0.14	0.371	3.05786e-10	Up_in_2D
RHPN2	8.41719e-15	-2.13135	0.142	0.364	3.08078e-10	Up_in_2D
TSPAN9	8.62729e-15	-0.761199	0.605	0.818	3.15767e-10	Up_in_2D
ITPR1	8.68822e-15	-1.27043	0.383	0.647	3.17997e-10	Up_in_2D
SPHK1	8.72076e-15	0.845231	0.832	0.731	3.19188e-10	Up_in_3D
AMZ1	8.72683e-15	-1.4218	0.257	0.524	3.19411e-10	Up_in_2D
XPO6	8.90988e-15	-0.891581	0.701	0.869	3.26111e-10	Up_in_2D
CCL13	8.92863e-15	-3.42914	0.018	0.142	3.26797e-10	Up_in_2D
MAPKAPK5	9.10557e-15	-1.1172	0.534	0.771	3.33273e-10	Up_in_2D
FGF7	9.20371e-15	-2.12831	0.335	0.56	3.36865e-10	Up_in_2D
AC023282.1	9.27351e-15	1.86624	0.388	0.138	3.3942e-10	Up_in_3D
PSMC5	9.40547e-15	0.51451	0.904	0.815	3.44249e-10	Up_in_3D
TANGO6	9.66874e-15	-1.11654	0.6	0.796	3.53886e-10	Up_in_2D
SLC25A16	9.76727e-15	-1.11885	0.618	0.822	3.57492e-10	Up_in_2D
ULK2	9.88623e-15	-0.984227	0.463	0.724	3.61846e-10	Up_in_2D
AL139260.1	9.90712e-15	-1.7709	0.506	0.716	3.62611e-10	Up_in_2D
FHL1	9.98248e-15	-1.58214	0.482	0.68	3.65369e-10	Up_in_2D
ZNF680	1.02889e-14	-1.46831	0.401	0.64	3.76585e-10	Up_in_2D
PTGDR	1.078e-14	1.69016	0.351	0.109	3.94558e-10	Up_in_3D
PYCR1	1.08037e-14	0.776751	0.836	0.731	3.95428e-10	Up_in_3D
CD200	1.09712e-14	-1.72742	0.124	0.338	4.01557e-10	Up_in_2D
CLCN5	1.1134e-14	-0.870506	0.465	0.687	4.07517e-10	Up_in_2D
REL	1.11662e-14	1.58817	0.704	0.615	4.08695e-10	Up_in_3D
CPT1A	1.14594e-14	-0.879013	0.761	0.865	4.19427e-10	Up_in_2D
ABR	1.14715e-14	-0.506835	0.525	0.793	4.19869e-10	Up_in_2D
DPP10	1.18982e-14	-3.54906	0.031	0.171	4.35487e-10	Up_in_2D
ZER1	1.24205e-14	-1.08123	0.501	0.738	4.54602e-10	Up_in_2D
BTRC	1.26903e-14	-0.909877	0.749	0.887	4.64476e-10	Up_in_2D
ARHGAP5	1.29596e-14	-0.620914	0.875	0.935	4.74335e-10	Up_in_2D
MT1M	1.31432e-14	1.71924	0.559	0.309	4.81054e-10	Up_in_3D
PRKAR2A	1.37237e-14	-0.655876	0.814	0.92	5.02301e-10	Up_in_2D
MXD4	1.38051e-14	0.604699	0.907	0.88	5.0528e-10	Up_in_3D
NSA2	1.39145e-14	0.469204	0.934	0.873	5.09285e-10	Up_in_3D
PDE1A	1.40641e-14	-2.0933	0.24	0.476	5.14759e-10	Up_in_2D
ILRUN	1.45502e-14	-1.0116	0.732	0.887	5.32552e-10	Up_in_2D
TOB2	1.51827e-14	-0.894265	0.527	0.771	5.55703e-10	Up_in_2D
STARD9	1.58852e-14	-0.843354	0.265	0.538	5.81413e-10	Up_in_2D
LARP1	1.62596e-14	-0.439238	0.876	0.913	5.95119e-10	Up_in_2D
BLCAP	1.63652e-14	-0.645201	0.673	0.847	5.98981e-10	Up_in_2D
DNAJC5	1.65176e-14	-0.705736	0.624	0.833	6.04561e-10	Up_in_2D
ZNF429	1.73614e-14	-1.3698	0.28	0.542	6.35445e-10	Up_in_2D
CSNK2B	1.75177e-14	0.516581	0.891	0.829	6.41164e-10	Up_in_3D
AC108519.1	1.75586e-14	-1.59859	0.105	0.309	6.42661e-10	Up_in_2D
AKR1C3	1.78994e-14	1.23671	0.749	0.611	6.55135e-10	Up_in_3D
PTMA	1.82062e-14	0.459557	0.966	0.935	6.66366e-10	Up_in_3D
LIMD1	1.82528e-14	-0.850437	0.429	0.695	6.68072e-10	Up_in_2D
MFSD14C	1.83703e-14	-0.784543	0.745	0.873	6.72371e-10	Up_in_2D
EIF2B3	1.89482e-14	-0.858727	0.748	0.855	6.93522e-10	Up_in_2D
SYNPO2	1.90401e-14	-1.27817	0.422	0.673	6.96887e-10	Up_in_2D
GRK5	1.92198e-14	-1.04255	0.724	0.873	7.03462e-10	Up_in_2D
FBXW4	1.93274e-14	-1.12192	0.547	0.767	7.07403e-10	Up_in_2D
TIMM13	1.96465e-14	0.452762	0.914	0.851	7.19081e-10	Up_in_3D
FAM185A	1.96521e-14	-1.19818	0.26	0.505	7.19287e-10	Up_in_2D
AC108067.1	1.97004e-14	2.46411	0.305	0.08	7.21055e-10	Up_in_3D
MIB1	2.00525e-14	-0.808	0.748	0.898	7.33943e-10	Up_in_2D
TBC1D9	2.1057e-14	-1.05046	0.56	0.775	7.70708e-10	Up_in_2D
ANXA8L1	2.10744e-14	-1.60659	0.058	0.225	7.71345e-10	Up_in_2D
LURAP1L	2.24401e-14	-1.51538	0.556	0.731	8.21331e-10	Up_in_2D
SCTR	2.24677e-14	-6.90386	0.006	0.105	8.22341e-10	Up_in_2D
SNHG4	2.28699e-14	-1.34618	0.167	0.404	8.3706e-10	Up_in_2D
JAZF1	2.35606e-14	-1.54728	0.777	0.887	8.62341e-10	Up_in_2D
MAP2K1	2.38515e-14	-0.903686	0.723	0.865	8.72987e-10	Up_in_2D
RALGAPB	2.44745e-14	-0.708239	0.673	0.862	8.95791e-10	Up_in_2D
AC008147.2	2.51764e-14	-1.7396	0.097	0.295	9.21481e-10	Up_in_2D
EIF4ENIF1	2.52592e-14	-1.08662	0.473	0.731	9.24513e-10	Up_in_2D
TSTD3	2.55043e-14	-1.09265	0.65	0.804	9.33481e-10	Up_in_2D
ARHGAP20	2.63139e-14	-1.50802	0.361	0.593	9.63117e-10	Up_in_2D
NDUFB9	2.67699e-14	0.464094	0.912	0.873	9.79807e-10	Up_in_3D
PRMT2	2.82604e-14	-0.362046	0.854	0.905	1.03436e-09	Up_in_2D
RHEX	2.97245e-14	-6.65345	0.007	0.109	1.08795e-09	Up_in_2D
LPP	3.04023e-14	-0.894096	0.956	0.985	1.11276e-09	Up_in_2D
RAB3GAP1	3.09163e-14	-0.633453	0.842	0.931	1.13157e-09	Up_in_2D
NDUFV2	3.09443e-14	0.438167	0.935	0.92	1.13259e-09	Up_in_3D
UBE2W	3.12395e-14	-0.869043	0.768	0.898	1.1434e-09	Up_in_2D
ZNF420	3.2966e-14	-2.03564	0.192	0.433	1.20659e-09	Up_in_2D
JOSD2	3.35238e-14	0.614167	0.883	0.764	1.227e-09	Up_in_3D
SUFU	3.42238e-14	-1.58277	0.369	0.611	1.25262e-09	Up_in_2D
UBE3C	3.45674e-14	-0.845661	0.819	0.913	1.2652e-09	Up_in_2D
BMP2K	3.48169e-14	-1.06169	0.664	0.836	1.27433e-09	Up_in_2D
JAG1	3.50894e-14	-1.52164	0.448	0.691	1.28431e-09	Up_in_2D
FAM89B	3.57147e-14	0.551989	0.848	0.775	1.30719e-09	Up_in_3D
PPP1R13L	3.64219e-14	-1.11942	0.42	0.655	1.33308e-09	Up_in_2D
ACVR2A	3.7693e-14	-1.34012	0.553	0.767	1.3796e-09	Up_in_2D
AC023509.6	3.81473e-14	-2.01174	0.339	0.596	1.39623e-09	Up_in_2D
PDS5A	3.94636e-14	-0.68819	0.848	0.942	1.44441e-09	Up_in_2D
NF2	4.04815e-14	-1.10375	0.621	0.818	1.48166e-09	Up_in_2D
ZNF573	4.05643e-14	-1.40302	0.161	0.389	1.4847e-09	Up_in_2D
SPARCL1	4.08121e-14	-0.882732	0.189	0.425	1.49376e-09	Up_in_2D
NPRL3	4.11801e-14	-0.761558	0.618	0.847	1.50723e-09	Up_in_2D
ADAMTSL1	4.14776e-14	1.0275	0.571	0.338	1.51812e-09	Up_in_3D
DOCK1	4.16239e-14	-0.798368	0.886	0.949	1.52348e-09	Up_in_2D
PICALM	4.21872e-14	-0.841923	0.895	0.964	1.54409e-09	Up_in_2D
GFPT2	4.27213e-14	0.917354	0.824	0.767	1.56364e-09	Up_in_3D
MICU1	4.31139e-14	-0.664351	0.845	0.931	1.57801e-09	Up_in_2D
MARK2	4.31717e-14	-1.24679	0.566	0.775	1.58013e-09	Up_in_2D
ZFP36	4.33438e-14	1.27559	0.785	0.698	1.58643e-09	Up_in_3D
TMEM260	4.48659e-14	-0.91437	0.563	0.8	1.64214e-09	Up_in_2D
ATP5ME	4.56557e-14	0.426128	0.932	0.858	1.67105e-09	Up_in_3D
FAM110B	4.6575e-14	-1.13075	0.532	0.742	1.70469e-09	Up_in_2D
LGALS1	4.73184e-14	0.438016	0.976	0.924	1.7319e-09	Up_in_3D
ZMYM2	4.79002e-14	-0.999898	0.802	0.92	1.7532e-09	Up_in_2D
HECTD4	4.87921e-14	-0.83902	0.721	0.876	1.78584e-09	Up_in_2D
ATP5F1B	4.89994e-14	0.469681	0.929	0.851	1.79343e-09	Up_in_3D
RAPH1	4.93659e-14	-0.866714	0.81	0.913	1.80684e-09	Up_in_2D
VAPB	5.25979e-14	-0.64638	0.696	0.858	1.92513e-09	Up_in_2D
TRAM1	5.43709e-14	-0.540804	0.92	0.931	1.99003e-09	Up_in_2D
CAP2	5.6639e-14	-0.990796	0.363	0.618	2.07304e-09	Up_in_2D
TLN1	5.68075e-14	-0.499473	0.94	0.945	2.07921e-09	Up_in_2D
KIFC3	5.70178e-14	-0.761816	0.661	0.851	2.08691e-09	Up_in_2D
USP48	5.74869e-14	-0.486859	0.848	0.916	2.10408e-09	Up_in_2D
GRAMD2B	5.76438e-14	-0.877245	0.525	0.767	2.10982e-09	Up_in_2D
C12orf57	5.80479e-14	0.497497	0.919	0.807	2.12461e-09	Up_in_3D
EPB41L4A	5.87858e-14	-3.16852	0.143	0.342	2.15162e-09	Up_in_2D
NIPA1	6.04052e-14	-1.6059	0.245	0.48	2.21089e-09	Up_in_2D
EDDM13	6.04286e-14	-2.677	0.118	0.327	2.21175e-09	Up_in_2D
HINT1	6.06339e-14	0.475671	0.948	0.891	2.21926e-09	Up_in_3D
PARG	6.10504e-14	-0.991028	0.652	0.855	2.23451e-09	Up_in_2D
AC008969.1	6.11857e-14	-2.02093	0.159	0.382	2.23946e-09	Up_in_2D
C6orf132	6.1885e-14	-2.08355	0.226	0.465	2.26505e-09	Up_in_2D
PTPN14	6.22399e-14	-0.902903	0.838	0.942	2.27804e-09	Up_in_2D
FBXO28	6.28674e-14	-0.802683	0.603	0.804	2.30101e-09	Up_in_2D
KMT2C	6.36335e-14	-0.867897	0.882	0.938	2.32905e-09	Up_in_2D
ZNF500	6.37152e-14	-0.978212	0.215	0.462	2.33204e-09	Up_in_2D
ZXDC	6.42076e-14	-0.639085	0.555	0.796	2.35006e-09	Up_in_2D
LRRC37A3	6.53118e-14	-1.39514	0.26	0.527	2.39048e-09	Up_in_2D
MFAP5	6.60088e-14	-2.30828	0.395	0.578	2.41599e-09	Up_in_2D
ACTA2	6.70024e-14	-1.87904	0.827	0.884	2.45236e-09	Up_in_2D
ANKRD1	7.25924e-14	-2.17181	0.379	0.615	2.65696e-09	Up_in_2D
NEURL1B	7.30963e-14	-2.98093	0.053	0.207	2.6754e-09	Up_in_2D
RNF7	7.36819e-14	0.412201	0.914	0.851	2.69683e-09	Up_in_3D
AC037198.1	7.75323e-14	-1.74027	0.147	0.36	2.83776e-09	Up_in_2D
PREPL	7.78274e-14	-0.82306	0.637	0.8	2.84856e-09	Up_in_2D
CRNDE	7.9282e-14	0.938449	0.782	0.676	2.9018e-09	Up_in_3D
NCOA7-AS1	7.97308e-14	-2.69498	0.068	0.24	2.91823e-09	Up_in_2D
ATP6V0A1	8.02506e-14	-0.90619	0.497	0.756	2.93725e-09	Up_in_2D
WASF1	8.04926e-14	-0.632016	0.625	0.8	2.94611e-09	Up_in_2D
AP000753.2	8.0605e-14	-3.04325	0.055	0.215	2.95022e-09	Up_in_2D
LINC01895	8.18448e-14	-2.91478	0.01	0.116	2.9956e-09	Up_in_2D
HEG1	8.19678e-14	-0.903841	0.876	0.927	3.0001e-09	Up_in_2D
AC110795.1	8.32434e-14	-2.03482	0.071	0.244	3.04679e-09	Up_in_2D
AL355001.1	8.33927e-14	-2.71899	0.055	0.215	3.05226e-09	Up_in_2D
PRDX6	8.50838e-14	0.444678	0.951	0.88	3.11415e-09	Up_in_3D
AL589843.1	8.54079e-14	-2.08651	0.099	0.287	3.12601e-09	Up_in_2D
ZNF526	8.8607e-14	-1.1944	0.173	0.404	3.24311e-09	Up_in_2D
CD320	9.01514e-14	0.866919	0.791	0.727	3.29963e-09	Up_in_3D
RARRES2	9.41953e-14	-1.05612	0.454	0.673	3.44764e-09	Up_in_2D
LNPEP	9.6388e-14	-0.863328	0.612	0.822	3.5279e-09	Up_in_2D
AC243964.3	9.94848e-14	-2.34412	0.298	0.535	3.64124e-09	Up_in_2D
ARNT	1.00896e-13	-0.83616	0.681	0.815	3.69291e-09	Up_in_2D
NUDT3	1.02854e-13	-0.966942	0.531	0.771	3.76457e-09	Up_in_2D
ZBED4	1.04724e-13	-0.396277	0.462	0.709	3.83302e-09	Up_in_2D
NDUFS5	1.06873e-13	0.46741	0.947	0.873	3.91167e-09	Up_in_3D
SHOC1	1.07081e-13	-2.67888	0.224	0.455	3.91929e-09	Up_in_2D
AC008056.1	1.08025e-13	-2.93532	0.091	0.284	3.95384e-09	Up_in_2D
PRORP	1.08985e-13	-1.00596	0.659	0.844	3.98895e-09	Up_in_2D
RAI1	1.09158e-13	-0.703738	0.524	0.742	3.99531e-09	Up_in_2D
SUGT1	1.09721e-13	0.434022	0.903	0.873	4.01588e-09	Up_in_3D
DNAJC11	1.1208e-13	-0.765565	0.612	0.825	4.10223e-09	Up_in_2D
PALM2-AKAP2	1.13125e-13	-0.58544	0.945	0.942	4.14049e-09	Up_in_2D
LSM7	1.14114e-13	0.507339	0.917	0.844	4.17668e-09	Up_in_3D
EHBP1	1.14888e-13	-0.908261	0.869	0.945	4.20503e-09	Up_in_2D
TMEM263	1.151e-13	0.503194	0.906	0.909	4.21276e-09	Up_in_3D
CRAMP1	1.1601e-13	-0.675201	0.376	0.622	4.24608e-09	Up_in_2D
DCP1B	1.20167e-13	-1.10455	0.395	0.629	4.39822e-09	Up_in_2D
IFFO2	1.21668e-13	-2.11995	0.164	0.385	4.45319e-09	Up_in_2D
SERPINB9	1.22725e-13	-1.62775	0.122	0.327	4.49186e-09	Up_in_2D
HBP1	1.24519e-13	0.766041	0.817	0.811	4.55753e-09	Up_in_3D
ARHGAP21	1.25137e-13	-0.63903	0.878	0.938	4.58013e-09	Up_in_2D
PYURF	1.25155e-13	0.523176	0.875	0.811	4.58078e-09	Up_in_3D
ANXA10	1.26247e-13	2.70328	0.296	0.084	4.62078e-09	Up_in_3D
PER1	1.2756e-13	1.17411	0.742	0.655	4.66884e-09	Up_in_3D
RBM3	1.29197e-13	0.425574	0.931	0.924	4.72875e-09	Up_in_3D
SH2D4A	1.33596e-13	-1.13807	0.615	0.778	4.88974e-09	Up_in_2D
CNPY2	1.33924e-13	0.455821	0.91	0.887	4.90174e-09	Up_in_3D
PRKD2	1.34199e-13	-1.4189	0.375	0.618	4.91181e-09	Up_in_2D
C9orf147	1.34454e-13	-1.92723	0.156	0.378	4.92113e-09	Up_in_2D
EEF2K	1.35283e-13	-0.817375	0.578	0.793	4.9515e-09	Up_in_2D
ABLIM2	1.36036e-13	-3.16644	0.047	0.196	4.97905e-09	Up_in_2D
AC007014.1	1.37011e-13	-2.51503	0.105	0.302	5.01474e-09	Up_in_2D
C16orf74	1.42054e-13	-0.649154	0.158	0.385	5.19932e-09	Up_in_2D
MARK4	1.42632e-13	-0.696296	0.619	0.84	5.22048e-09	Up_in_2D
AHCY	1.44663e-13	0.757452	0.832	0.767	5.29482e-09	Up_in_3D
AC068587.4	1.48027e-13	-2.45038	0.214	0.444	5.41795e-09	Up_in_2D
NUP205	1.493e-13	-1.19341	0.36	0.6	5.46451e-09	Up_in_2D
SFT2D2	1.50374e-13	-0.807199	0.639	0.836	5.50383e-09	Up_in_2D
KIAA1671	1.50723e-13	-1.87934	0.243	0.476	5.51663e-09	Up_in_2D
SYNDIG1	1.56851e-13	0.758577	0.37	0.131	5.74089e-09	Up_in_3D
HSBP1L1	1.56977e-13	-0.782134	0.476	0.716	5.74553e-09	Up_in_2D
RUBCN	1.58753e-13	-1.11519	0.28	0.535	5.8105e-09	Up_in_2D
IQCA1	1.59079e-13	-2.51487	0.049	0.2	5.82245e-09	Up_in_2D
SCYL3	1.61279e-13	-1.1672	0.251	0.509	5.90297e-09	Up_in_2D
GAB1	1.64295e-13	-1.28248	0.608	0.804	6.01334e-09	Up_in_2D
RAB30	1.68575e-13	-0.791555	0.27	0.531	6.17002e-09	Up_in_2D
AL390783.1	1.7012e-13	-3.53722	0.052	0.207	6.22655e-09	Up_in_2D
TWF2	1.73911e-13	0.566471	0.851	0.796	6.36531e-09	Up_in_3D
CHD9	1.76568e-13	-0.783893	0.931	0.96	6.46255e-09	Up_in_2D
WNK1	1.79149e-13	-0.549682	0.854	0.909	6.55703e-09	Up_in_2D
ARHGEF28	1.79685e-13	-1.53452	0.294	0.524	6.57666e-09	Up_in_2D
XPO7	1.79786e-13	-0.9605	0.521	0.76	6.58035e-09	Up_in_2D
AC093865.1	1.83598e-13	1.66877	0.379	0.142	6.71987e-09	Up_in_3D
CAMKK2	1.8655e-13	-0.758434	0.547	0.771	6.8279e-09	Up_in_2D
ZFAND3	1.89523e-13	-0.829111	0.945	0.96	6.93673e-09	Up_in_2D
CLCN6	1.89602e-13	-0.819611	0.45	0.695	6.93963e-09	Up_in_2D
USP25	1.91852e-13	-1.00957	0.724	0.898	7.02198e-09	Up_in_2D
UVSSA	1.92698e-13	-1.51144	0.214	0.458	7.05293e-09	Up_in_2D
INVS	1.93204e-13	-0.939599	0.723	0.869	7.07145e-09	Up_in_2D
ZNF490	1.9596e-13	-1.04837	0.358	0.629	7.17233e-09	Up_in_2D
OTUD7B	2.00818e-13	-1.14431	0.597	0.785	7.35013e-09	Up_in_2D
MPRIP	2.04258e-13	-0.697727	0.841	0.927	7.47604e-09	Up_in_2D
ACSS1	2.05122e-13	-1.43707	0.063	0.229	7.50765e-09	Up_in_2D
SPEN	2.11357e-13	-0.607495	0.777	0.905	7.73589e-09	Up_in_2D
DIP2B	2.14669e-13	-1.33346	0.761	0.876	7.85712e-09	Up_in_2D
SERTAD2	2.16094e-13	-1.03481	0.355	0.589	7.90926e-09	Up_in_2D
MRPL23	2.22163e-13	0.616922	0.872	0.76	8.1314e-09	Up_in_3D
NQO1	2.22365e-13	0.546463	0.926	0.873	8.13876e-09	Up_in_3D
LRATD2	2.25015e-13	-1.92829	0.044	0.193	8.23578e-09	Up_in_2D
ZNF587B	2.27541e-13	-0.791316	0.419	0.673	8.32824e-09	Up_in_2D
ZNF717	2.31833e-13	-1.12712	0.37	0.607	8.48533e-09	Up_in_2D
ZNF564	2.32677e-13	-0.80912	0.218	0.469	8.5162e-09	Up_in_2D
LURAP1L-AS1	2.37121e-13	-2.19602	0.313	0.556	8.67886e-09	Up_in_2D
CERS5	2.4928e-13	-0.895359	0.709	0.855	9.12388e-09	Up_in_2D
AC005670.3	2.52195e-13	-0.880871	0.584	0.815	9.23059e-09	Up_in_2D
NEK4	2.55014e-13	-1.67599	0.353	0.618	9.33377e-09	Up_in_2D
RERE	2.57875e-13	-0.986137	0.901	0.956	9.43847e-09	Up_in_2D
SEC22A	2.59091e-13	-0.70404	0.584	0.785	9.48299e-09	Up_in_2D
RUNX1T1	2.60973e-13	-1.24865	0.469	0.669	9.55189e-09	Up_in_2D
GPI	2.62236e-13	-0.632623	0.822	0.898	9.5981e-09	Up_in_2D
CEP89	2.65902e-13	-1.10545	0.625	0.815	9.73229e-09	Up_in_2D
GNAS-AS1	2.66062e-13	-1.42482	0.043	0.189	9.73812e-09	Up_in_2D
ZNF710	2.75567e-13	-0.83713	0.388	0.636	1.0086e-08	Up_in_2D
USP37	2.76096e-13	-1.04112	0.401	0.658	1.01054e-08	Up_in_2D
CBR1	2.8235e-13	0.514523	0.882	0.804	1.03343e-08	Up_in_3D
LRRC17	2.86385e-13	1.32842	0.581	0.375	1.0482e-08	Up_in_3D
PPIB	3.02483e-13	0.41347	0.956	0.916	1.10712e-08	Up_in_3D
LRPAP1	3.05683e-13	0.588338	0.883	0.829	1.11883e-08	Up_in_3D
GALNT11	3.06642e-13	-0.663101	0.714	0.88	1.12234e-08	Up_in_2D
TRIP12	3.09382e-13	-0.539369	0.889	0.942	1.13237e-08	Up_in_2D
C15orf61	3.09615e-13	0.861511	0.783	0.72	1.13322e-08	Up_in_3D
PRKAA2	3.13721e-13	-2.17334	0.075	0.244	1.14825e-08	Up_in_2D
TRABD2B	3.17454e-13	-1.61932	0.295	0.516	1.16191e-08	Up_in_2D
AP006621.4	3.2377e-13	-3.89811	0.019	0.135	1.18503e-08	Up_in_2D
ERCC1	3.27933e-13	0.63551	0.878	0.865	1.20027e-08	Up_in_3D
VLDLR	3.28098e-13	-1.15669	0.283	0.535	1.20087e-08	Up_in_2D
AL049569.1	3.28316e-13	-2.59053	0.078	0.251	1.20167e-08	Up_in_2D
MAGI1-AS1	3.28545e-13	-2.48016	0.215	0.433	1.20251e-08	Up_in_2D
PIGU	3.32839e-13	-0.845489	0.397	0.676	1.21822e-08	Up_in_2D
HCFC2	3.39719e-13	-1.17024	0.441	0.687	1.24341e-08	Up_in_2D
FAM156A	3.4006e-13	-1.89661	0.091	0.276	1.24465e-08	Up_in_2D
COL1A1	3.40948e-13	0.551172	0.993	0.924	1.2479e-08	Up_in_3D
FBXL18	3.42302e-13	-1.06095	0.481	0.716	1.25286e-08	Up_in_2D
CD109	3.4302e-13	1.08197	0.76	0.665	1.25549e-08	Up_in_3D
GRB2	3.43651e-13	-0.396767	0.855	0.916	1.2578e-08	Up_in_2D
AC093535.1	3.44631e-13	-2.37281	0.174	0.396	1.26139e-08	Up_in_2D
RFWD3	3.55487e-13	-0.809737	0.294	0.56	1.30112e-08	Up_in_2D
GEMIN7-AS1	3.59261e-13	-1.60756	0.127	0.324	1.31493e-08	Up_in_2D
ANKRD13A	3.61519e-13	-0.922743	0.59	0.775	1.3232e-08	Up_in_2D
UBAC2	3.67788e-13	-0.900679	0.81	0.935	1.34614e-08	Up_in_2D
PPP4R2	3.80389e-13	-0.504868	0.867	0.935	1.39226e-08	Up_in_2D
IFI30	3.80665e-13	2.17607	0.555	0.378	1.39327e-08	Up_in_3D
SMCR5	3.82831e-13	-1.03698	0.127	0.327	1.4012e-08	Up_in_2D
ZNF652	3.87896e-13	-0.821906	0.733	0.902	1.41974e-08	Up_in_2D
SNX27	3.89027e-13	-0.938355	0.591	0.815	1.42388e-08	Up_in_2D
IL17RD	3.93253e-13	-2.5646	0.05	0.2	1.43935e-08	Up_in_2D
PPP3CC	3.99499e-13	-0.719475	0.746	0.887	1.46221e-08	Up_in_2D
AC091588.2	4.06366e-13	2.45703	0.248	0.044	1.48734e-08	Up_in_3D
SEL1L3	4.08949e-13	-1.3782	0.704	0.833	1.4968e-08	Up_in_2D
ACAT2	4.09203e-13	-0.851086	0.689	0.785	1.49772e-08	Up_in_2D
PHF12	4.12856e-13	-1.13079	0.41	0.651	1.51109e-08	Up_in_2D
PTPN12	4.1302e-13	-0.729542	0.885	0.945	1.51169e-08	Up_in_2D
KIF3C	4.14197e-13	-1.87339	0.239	0.469	1.516e-08	Up_in_2D
KRT7	4.14445e-13	-1.5774	0.609	0.738	1.51691e-08	Up_in_2D
AC024267.4	4.26646e-13	-3.30459	0.018	0.131	1.56157e-08	Up_in_2D
COX5B	4.26776e-13	0.438513	0.935	0.862	1.56204e-08	Up_in_3D
AC104365.1	4.32952e-13	-3.3002	0.17	0.371	1.58465e-08	Up_in_2D
BAZ1B	4.41412e-13	-0.488623	0.826	0.924	1.61561e-08	Up_in_2D
MTSS2	4.43585e-13	-1.02048	0.159	0.378	1.62357e-08	Up_in_2D
CBX3	4.49248e-13	0.389328	0.923	0.873	1.64429e-08	Up_in_3D
ZNF562	4.5488e-13	-1.09038	0.496	0.731	1.66491e-08	Up_in_2D
TUG1	4.5617e-13	-0.553372	0.709	0.855	1.66963e-08	Up_in_2D
ZNF549	4.57016e-13	-1.12728	0.13	0.345	1.67273e-08	Up_in_2D
EIF4A1	4.63067e-13	0.369106	0.956	0.953	1.69487e-08	Up_in_3D
FN1	4.75889e-13	0.574591	0.997	0.982	1.7418e-08	Up_in_3D
IL4R	4.81703e-13	-1.06035	0.546	0.771	1.76308e-08	Up_in_2D
TBC1D22B	4.90924e-13	-1.44716	0.363	0.611	1.79683e-08	Up_in_2D
CNN2	4.92002e-13	-0.756095	0.85	0.858	1.80078e-08	Up_in_2D
ARID3A	4.93885e-13	-1.02094	0.419	0.644	1.80767e-08	Up_in_2D
CLDN18	5.01331e-13	-2.69466	0.043	0.185	1.83492e-08	Up_in_2D
IGKC	5.12327e-13	2.93652	0.176	0.004	1.87517e-08	Up_in_3D
PSMA4	5.13137e-13	0.421495	0.912	0.858	1.87813e-08	Up_in_3D
RASSF2	5.13366e-13	-2.60798	0.063	0.225	1.87897e-08	Up_in_2D
COL4A2	5.17197e-13	-0.727528	0.948	0.964	1.89299e-08	Up_in_2D
PSPC1	5.23453e-13	-0.883136	0.739	0.898	1.91589e-08	Up_in_2D
LARP4	5.24455e-13	-0.73377	0.779	0.905	1.91956e-08	Up_in_2D
RPS27L	5.26164e-13	0.391429	0.953	0.953	1.92581e-08	Up_in_3D
MYO1B	5.2676e-13	-1.39245	0.799	0.887	1.92799e-08	Up_in_2D
VKORC1L1	5.34592e-13	-0.682687	0.789	0.876	1.95666e-08	Up_in_2D
SPIRE1	5.45711e-13	-0.749245	0.798	0.902	1.99736e-08	Up_in_2D
AC011921.1	5.45883e-13	-0.959172	0.025	0.149	1.99799e-08	Up_in_2D
DGCR2	5.48599e-13	-1.06065	0.459	0.68	2.00793e-08	Up_in_2D
FER	5.5359e-13	-0.891129	0.839	0.942	2.02619e-08	Up_in_2D
R3HDM1	5.65432e-13	-0.795073	0.805	0.898	2.06954e-08	Up_in_2D
BST1	5.84905e-13	-0.750544	0.294	0.527	2.14081e-08	Up_in_2D
KMT2E	5.85172e-13	-0.579917	0.855	0.942	2.14179e-08	Up_in_2D
SMARCAL1	6.02026e-13	-0.987338	0.434	0.702	2.20347e-08	Up_in_2D
AC093827.4	6.02726e-13	-1.16255	0.102	0.298	2.20604e-08	Up_in_2D
SC5D	6.03031e-13	-0.658957	0.558	0.738	2.20715e-08	Up_in_2D
TUBB6	6.04133e-13	-0.559005	0.909	0.931	2.21119e-08	Up_in_2D
MFSD14B	6.04739e-13	-0.65124	0.695	0.862	2.2134e-08	Up_in_2D
CD44	6.10071e-13	0.690313	0.883	0.847	2.23292e-08	Up_in_3D
TM7SF3	6.1031e-13	-0.873812	0.676	0.807	2.23379e-08	Up_in_2D
USP4	6.11502e-13	-0.844228	0.649	0.815	2.23816e-08	Up_in_2D
BLOC1S2	6.24221e-13	0.675019	0.869	0.804	2.28471e-08	Up_in_3D
CDKN1C	6.36742e-13	-1.15886	0.429	0.658	2.33054e-08	Up_in_2D
ISLR	6.38288e-13	0.949486	0.708	0.495	2.3362e-08	Up_in_3D
GPATCH8	6.39638e-13	-0.592912	0.844	0.927	2.34114e-08	Up_in_2D
LINC00278	6.44517e-13	-2.49855	0.105	0.284	2.359e-08	Up_in_2D
ARHGAP35	6.44761e-13	-0.727974	0.804	0.898	2.35989e-08	Up_in_2D
NUBPL	6.54327e-13	-1.16084	0.634	0.822	2.3949e-08	Up_in_2D
NDUFB10	6.54438e-13	0.432956	0.917	0.825	2.39531e-08	Up_in_3D
TNFAIP8L3	6.63955e-13	0.921504	0.692	0.567	2.43014e-08	Up_in_3D
CDC42BPB	6.78213e-13	-0.635823	0.844	0.931	2.48233e-08	Up_in_2D
AL355574.1	6.83476e-13	-1.55689	0.121	0.327	2.50159e-08	Up_in_2D
TRAPPC8	6.85359e-13	-0.964904	0.636	0.818	2.50848e-08	Up_in_2D
SMIM26	6.94025e-13	0.472473	0.879	0.8	2.5402e-08	Up_in_3D
PGM1	6.95627e-13	-1.21862	0.73	0.796	2.54606e-08	Up_in_2D
MPP1	6.99686e-13	1.16894	0.665	0.553	2.56092e-08	Up_in_3D
ACAD10	7.01472e-13	-1.37739	0.302	0.535	2.56746e-08	Up_in_2D
NSD1	7.07878e-13	-0.798538	0.782	0.902	2.5909e-08	Up_in_2D
CCSER2	7.14043e-13	-0.61957	0.886	0.931	2.61347e-08	Up_in_2D
HMG20A	7.25931e-13	-1.00536	0.562	0.775	2.65698e-08	Up_in_2D
SNX24	7.30858e-13	-0.6899	0.761	0.858	2.67501e-08	Up_in_2D
SEMA3D	7.37064e-13	-2.07958	0.081	0.258	2.69773e-08	Up_in_2D
GALK2	7.68872e-13	-0.981168	0.658	0.855	2.81415e-08	Up_in_2D
SAP18	7.69333e-13	0.426656	0.926	0.844	2.81584e-08	Up_in_3D
ZNF626	7.71671e-13	-0.93734	0.553	0.785	2.82439e-08	Up_in_2D
TTLL11	7.754e-13	-0.738713	0.292	0.542	2.83804e-08	Up_in_2D
DDR1	7.91756e-13	-1.90397	0.196	0.418	2.89791e-08	Up_in_2D
ZNF585B	7.97869e-13	-1.23723	0.348	0.6	2.92028e-08	Up_in_2D
FBH1	7.98581e-13	-0.622539	0.699	0.847	2.92289e-08	Up_in_2D
SEC24B	8.08297e-13	-0.759769	0.743	0.873	2.95845e-08	Up_in_2D
CPM	8.11117e-13	0.980922	0.602	0.404	2.96877e-08	Up_in_3D
PISD	8.25901e-13	-1.08596	0.583	0.793	3.02288e-08	Up_in_2D
SIGIRR	8.34338e-13	0.76752	0.805	0.727	3.05376e-08	Up_in_3D
PAQR5	8.37551e-13	-2.4107	0.13	0.331	3.06552e-08	Up_in_2D
AC092153.1	8.60409e-13	0.577073	0.354	0.116	3.14918e-08	Up_in_3D
PACS2	8.67164e-13	-0.522438	0.553	0.767	3.17391e-08	Up_in_2D
FARS2	8.74763e-13	-0.917961	0.767	0.913	3.20172e-08	Up_in_2D
GRIK2	8.75971e-13	0.484874	0.574	0.32	3.20614e-08	Up_in_3D
AL590004.3	8.93763e-13	-2.21683	0.078	0.247	3.27126e-08	Up_in_2D
ANKH	8.97831e-13	-1.10075	0.614	0.822	3.28615e-08	Up_in_2D
KCNG1	8.98889e-13	1.3699	0.67	0.531	3.29003e-08	Up_in_3D
CLIC3	9.10263e-13	-2.24804	0.307	0.505	3.33165e-08	Up_in_2D
CDC42SE2	9.20486e-13	-1.11981	0.746	0.905	3.36907e-08	Up_in_2D
RAB3GAP2	9.44915e-13	-0.722165	0.81	0.92	3.45848e-08	Up_in_2D
ZNF347	9.581e-13	-1.24608	0.192	0.425	3.50674e-08	Up_in_2D
ANKRD33B	9.581e-13	-1.70992	0.198	0.411	3.50674e-08	Up_in_2D
MVB12A	9.76831e-13	0.710132	0.823	0.789	3.5753e-08	Up_in_3D
TOM1L1	9.8495e-13	-1.53815	0.46	0.687	3.60502e-08	Up_in_2D
C5orf22	1.00842e-12	-0.529639	0.381	0.64	3.69092e-08	Up_in_2D
DPYSL2	1.02132e-12	-0.534781	0.909	0.942	3.73815e-08	Up_in_2D
DHX32	1.06134e-12	-0.821911	0.686	0.862	3.88459e-08	Up_in_2D
PPP1R14B	1.07121e-12	0.46343	0.932	0.869	3.92073e-08	Up_in_3D
WDTC1	1.09314e-12	-1.2847	0.375	0.629	4.00101e-08	Up_in_2D
RFLNA	1.09544e-12	-1.56937	0.158	0.367	4.00943e-08	Up_in_2D
NUCB2	1.11326e-12	0.557258	0.904	0.862	4.07463e-08	Up_in_3D
TBCK	1.1163e-12	-0.987002	0.727	0.869	4.08576e-08	Up_in_2D
EZR	1.12578e-12	-1.01677	0.698	0.833	4.12046e-08	Up_in_2D
RBFOX2	1.12718e-12	-0.624397	0.916	0.956	4.12559e-08	Up_in_2D
SLC15A4	1.13984e-12	-0.877687	0.562	0.785	4.17193e-08	Up_in_2D
AC004889.1	1.14604e-12	-1.77045	0.22	0.44	4.19464e-08	Up_in_2D
ZNF654	1.14771e-12	-0.695545	0.631	0.822	4.20074e-08	Up_in_2D
TTC13	1.19584e-12	-1.09662	0.196	0.422	4.37689e-08	Up_in_2D
ZNF45	1.20007e-12	-1.2906	0.152	0.371	4.39236e-08	Up_in_2D
TMEM106A	1.21698e-12	-0.395123	0.187	0.422	4.45429e-08	Up_in_2D
DDOST	1.22347e-12	0.43545	0.895	0.825	4.47801e-08	Up_in_3D
RABAC1	1.22357e-12	0.437136	0.938	0.862	4.47838e-08	Up_in_3D
FGF18	1.2249e-12	3.41643	0.217	0.033	4.48325e-08	Up_in_3D
MGA	1.22628e-12	-0.482444	0.633	0.836	4.48832e-08	Up_in_2D
NDUFS7	1.26705e-12	0.572304	0.883	0.8	4.63753e-08	Up_in_3D
NCOA3	1.26719e-12	-0.637162	0.851	0.938	4.63805e-08	Up_in_2D
ARHGEF10	1.28702e-12	-0.73539	0.768	0.876	4.71062e-08	Up_in_2D
C1orf61	1.29746e-12	2.87109	0.19	0.015	4.74884e-08	Up_in_3D
WDR20	1.30368e-12	-0.792715	0.661	0.855	4.77162e-08	Up_in_2D
LMF1-AS1	1.32226e-12	-3.40792	0.016	0.124	4.83962e-08	Up_in_2D
PCSK7	1.3503e-12	-0.819686	0.667	0.84	4.94222e-08	Up_in_2D
ARRDC3-AS1	1.35258e-12	-1.78555	0.193	0.411	4.95057e-08	Up_in_2D
SLC16A13	1.36179e-12	-2.21889	0.032	0.164	4.98429e-08	Up_in_2D
SEPTIN11	1.36558e-12	-0.604355	0.941	0.945	4.99815e-08	Up_in_2D
ZNF431	1.37047e-12	-1.00688	0.503	0.745	5.01607e-08	Up_in_2D
WWC2	1.3898e-12	-0.929186	0.86	0.92	5.08682e-08	Up_in_2D
ZNF700	1.39187e-12	-1.29071	0.305	0.556	5.09438e-08	Up_in_2D
EHMT1	1.39656e-12	-0.733749	0.826	0.935	5.11156e-08	Up_in_2D
FAM126B	1.40223e-12	-1.1618	0.471	0.702	5.13231e-08	Up_in_2D
UBE2K	1.41178e-12	-0.422262	0.913	0.945	5.16725e-08	Up_in_2D
ZNF493	1.41402e-12	-1.04369	0.252	0.498	5.17546e-08	Up_in_2D
FO393418.1	1.4212e-12	-2.79636	0.024	0.142	5.20174e-08	Up_in_2D
ZNF320	1.4232e-12	-1.74562	0.134	0.331	5.20904e-08	Up_in_2D
SNHG20	1.43431e-12	-1.21852	0.187	0.407	5.24973e-08	Up_in_2D
PET100	1.44838e-12	0.475954	0.906	0.807	5.30123e-08	Up_in_3D
VPS25	1.45306e-12	0.561195	0.829	0.785	5.31834e-08	Up_in_3D
E2F5	1.4711e-12	-1.62658	0.178	0.393	5.38436e-08	Up_in_2D
ZFR	1.49143e-12	-0.529102	0.891	0.945	5.4588e-08	Up_in_2D
ZNF780B	1.49833e-12	-1.17917	0.432	0.684	5.48405e-08	Up_in_2D
POLD4	1.50659e-12	0.464619	0.901	0.869	5.51427e-08	Up_in_3D
SLC8B1	1.52484e-12	-0.967455	0.286	0.535	5.58107e-08	Up_in_2D
FGF1	1.5259e-12	-1.38038	0.211	0.422	5.58496e-08	Up_in_2D
ELL2	1.53799e-12	0.757212	0.922	0.913	5.6292e-08	Up_in_3D
SERAC1	1.54009e-12	-1.2534	0.299	0.535	5.63688e-08	Up_in_2D
AP3D1	1.55493e-12	-0.448971	0.796	0.895	5.6912e-08	Up_in_2D
AC087294.1	1.57444e-12	-0.740208	0.119	0.316	5.76261e-08	Up_in_2D
AP001021.3	1.57814e-12	-4.70671	0.038	0.171	5.77615e-08	Up_in_2D
SGMS2	1.58747e-12	-0.71578	0.621	0.789	5.8103e-08	Up_in_2D
TSC22D3	1.64197e-12	0.731097	0.866	0.825	6.00976e-08	Up_in_3D
ATP5F1C	1.65288e-12	0.381212	0.929	0.895	6.0497e-08	Up_in_3D
RBAK	1.73489e-12	-0.766425	0.332	0.575	6.34989e-08	Up_in_2D
AP3S2	1.76086e-12	-0.760419	0.645	0.818	6.44493e-08	Up_in_2D
GPCPD1	1.76427e-12	0.87509	0.858	0.862	6.45739e-08	Up_in_3D
EEF1D	1.76691e-12	0.413692	0.957	0.924	6.46707e-08	Up_in_3D
ZNF587	1.79952e-12	-1.00667	0.42	0.673	6.58642e-08	Up_in_2D
AC008592.1	1.8254e-12	2.76579	0.189	0.015	6.68115e-08	Up_in_3D
ZNF428	1.84865e-12	0.41848	0.878	0.815	6.76626e-08	Up_in_3D
RBP1	1.85693e-12	1.31791	0.742	0.636	6.79656e-08	Up_in_3D
RRAS2	1.86106e-12	-0.765737	0.879	0.916	6.81167e-08	Up_in_2D
DPM3	1.86488e-12	0.592093	0.854	0.793	6.82565e-08	Up_in_3D
UVRAG	1.87554e-12	-0.786587	0.805	0.931	6.86466e-08	Up_in_2D
TTC28-AS1	1.91928e-12	-1.51106	0.283	0.513	7.02477e-08	Up_in_2D
JADE1	1.95572e-12	-0.894598	0.711	0.844	7.15813e-08	Up_in_2D
PIK3CB	1.96931e-12	-1.36339	0.515	0.749	7.20787e-08	Up_in_2D
RNF13	2.00956e-12	-0.715604	0.795	0.927	7.35518e-08	Up_in_2D
NUCB1	2.0101e-12	0.492515	0.878	0.844	7.35716e-08	Up_in_3D
AL117381.1	2.01511e-12	-2.84512	0.202	0.422	7.37552e-08	Up_in_2D
SOX5	2.03029e-12	0.37839	0.867	0.72	7.43108e-08	Up_in_3D
UGCG	2.04217e-12	-0.932172	0.743	0.865	7.47455e-08	Up_in_2D
CHCHD3	2.10598e-12	-0.411962	0.894	0.931	7.70811e-08	Up_in_2D
PCSK6	2.12665e-12	-1.98718	0.088	0.258	7.78377e-08	Up_in_2D
MAPKAP1	2.15908e-12	-0.561541	0.888	0.931	7.90244e-08	Up_in_2D
PAK4	2.16099e-12	-1.01006	0.336	0.582	7.90943e-08	Up_in_2D
C19orf53	2.19443e-12	0.449214	0.934	0.829	8.03184e-08	Up_in_3D
ZBTB46	2.20408e-12	-1.51078	0.227	0.444	8.06717e-08	Up_in_2D
ZNF551	2.22768e-12	-1.41089	0.218	0.455	8.15353e-08	Up_in_2D
TRIT1	2.2467e-12	-0.697675	0.537	0.727	8.22316e-08	Up_in_2D
PTPRN	2.28566e-12	3.02797	0.237	0.047	8.36576e-08	Up_in_3D
SURF4	2.31212e-12	0.378039	0.901	0.869	8.4626e-08	Up_in_3D
ATP5MG	2.31741e-12	0.398297	0.945	0.873	8.48194e-08	Up_in_3D
CACNB2	2.32629e-12	-1.53693	0.448	0.658	8.51447e-08	Up_in_2D
AC005072.1	2.33855e-12	-2.31498	0.05	0.193	8.55933e-08	Up_in_2D
PMM1	2.34561e-12	0.61605	0.785	0.735	8.58518e-08	Up_in_3D
MCM3AP-AS1	2.3841e-12	-1.84964	0.152	0.356	8.72605e-08	Up_in_2D
LDHC	2.39882e-12	4.03642	0.192	0.018	8.77994e-08	Up_in_3D
CXCL6	2.418e-12	-1.18698	0.156	0.371	8.85014e-08	Up_in_2D
PTPN21	2.44288e-12	-0.710801	0.552	0.745	8.9412e-08	Up_in_2D
SLC33A1	2.45116e-12	-0.662733	0.714	0.847	8.97147e-08	Up_in_2D
STOM	2.48336e-12	-0.880321	0.777	0.858	9.08936e-08	Up_in_2D
USP53	2.4997e-12	-1.07163	0.824	0.905	9.14915e-08	Up_in_2D
ESYT1	2.52305e-12	-0.838309	0.537	0.756	9.23463e-08	Up_in_2D
DOCK9	2.55002e-12	-1.56574	0.459	0.702	9.33331e-08	Up_in_2D
CNBP	2.60075e-12	0.380189	0.898	0.895	9.51901e-08	Up_in_3D
COL16A1	2.6095e-12	0.803296	0.78	0.636	9.55103e-08	Up_in_3D
RAP1GAP2	2.67188e-12	-1.66493	0.22	0.444	9.77936e-08	Up_in_2D
SNHG18	2.67573e-12	0.978262	0.754	0.705	9.79345e-08	Up_in_3D
RACK1	2.679e-12	0.39942	0.965	0.935	9.8054e-08	Up_in_3D
DOP1B	2.68316e-12	-1.6757	0.279	0.502	9.82064e-08	Up_in_2D
ASPHD1	2.76859e-12	-1.11501	0.394	0.615	1.01333e-07	Up_in_2D
EPB41L4A-AS1	2.7699e-12	0.667272	0.838	0.785	1.01381e-07	Up_in_3D
RNF217	2.77247e-12	-0.805421	0.789	0.905	1.01475e-07	Up_in_2D
AL353194.1	2.77333e-12	-1.66556	0.075	0.24	1.01507e-07	Up_in_2D
TBC1D2	2.77832e-12	-1.4326	0.264	0.484	1.01689e-07	Up_in_2D
ZNF552	2.81218e-12	-1.39124	0.189	0.411	1.02929e-07	Up_in_2D
ANKHD1	2.83147e-12	-0.732143	0.823	0.945	1.03634e-07	Up_in_2D
IER3IP1	2.86081e-12	0.384746	0.912	0.865	1.04709e-07	Up_in_3D
UFD1	2.89629e-12	0.510301	0.897	0.84	1.06007e-07	Up_in_3D
KSR1	2.92533e-12	-0.931039	0.473	0.709	1.0707e-07	Up_in_2D
RNF169	2.97502e-12	-0.846793	0.706	0.884	1.08889e-07	Up_in_2D
NELFA	2.99995e-12	-0.894392	0.454	0.705	1.09801e-07	Up_in_2D
SKP2	3.00148e-12	-1.40579	0.232	0.469	1.09857e-07	Up_in_2D
LRRC1	3.07385e-12	-2.12113	0.184	0.385	1.12506e-07	Up_in_2D
ZBTB7A	3.07544e-12	-0.352899	0.807	0.873	1.12564e-07	Up_in_2D
TTC7A	3.11578e-12	-0.604814	0.58	0.767	1.14041e-07	Up_in_2D
SAMD12-AS1	3.13982e-12	-3.40944	0.012	0.109	1.14921e-07	Up_in_2D
CNOT6	3.21527e-12	-0.899232	0.527	0.767	1.17682e-07	Up_in_2D
SAMD12	3.26298e-12	-3.71532	0.081	0.244	1.19428e-07	Up_in_2D
TRIM25	3.3105e-12	-0.958115	0.515	0.731	1.21167e-07	Up_in_2D
SLC40A1	3.3223e-12	-1.95258	0.183	0.396	1.21599e-07	Up_in_2D
SPAST	3.32323e-12	-0.846588	0.568	0.775	1.21633e-07	Up_in_2D
ZNF592	3.32639e-12	-1.14426	0.487	0.738	1.21749e-07	Up_in_2D
KRTCAP2	3.4007e-12	0.439618	0.923	0.833	1.24469e-07	Up_in_3D
MMP2	3.40755e-12	0.58402	0.898	0.793	1.2472e-07	Up_in_3D
NCOA1	3.42041e-12	-0.839789	0.779	0.887	1.25191e-07	Up_in_2D
STYXL1	3.42366e-12	-0.57155	0.537	0.767	1.25309e-07	Up_in_2D
LRRC75A	3.47879e-12	1.19721	0.814	0.745	1.27327e-07	Up_in_3D
RHOBTB1	3.53473e-12	-0.763426	0.555	0.782	1.29375e-07	Up_in_2D
RPS7	3.53678e-12	0.379595	0.969	0.942	1.2945e-07	Up_in_3D
SEC23IP	3.54526e-12	-0.566036	0.708	0.865	1.2976e-07	Up_in_2D
EIF1	3.58846e-12	0.363862	0.957	0.942	1.31341e-07	Up_in_3D
DEPDC5	3.60038e-12	-0.617534	0.447	0.705	1.31777e-07	Up_in_2D
PPP2R5A	3.60239e-12	-1.03802	0.534	0.753	1.31851e-07	Up_in_2D
UCK2	3.62436e-12	-0.709463	0.652	0.825	1.32655e-07	Up_in_2D
ATP2C1	3.63332e-12	-0.766243	0.792	0.884	1.32983e-07	Up_in_2D
CTH	3.68074e-12	2.09493	0.507	0.342	1.34719e-07	Up_in_3D
DENND5B	3.70967e-12	-1.23107	0.534	0.749	1.35778e-07	Up_in_2D
AMD1	3.74049e-12	-0.557368	0.783	0.84	1.36906e-07	Up_in_2D
LRSAM1	3.83199e-12	-1.38516	0.322	0.556	1.40255e-07	Up_in_2D
BRWD1	3.86411e-12	-0.839868	0.777	0.895	1.4143e-07	Up_in_2D
SUSD1	3.87839e-12	-1.27661	0.351	0.596	1.41953e-07	Up_in_2D
GATAD2A	3.88886e-12	-0.495409	0.829	0.924	1.42336e-07	Up_in_2D
RNF38	3.89246e-12	-0.88355	0.743	0.855	1.42468e-07	Up_in_2D
MRTFA-AS1	3.94143e-12	-2.82742	0.074	0.233	1.4426e-07	Up_in_2D
EXOC2	3.95441e-12	-0.895413	0.699	0.855	1.44736e-07	Up_in_2D
RBPMS	4.01596e-12	-1.03846	0.881	0.949	1.46988e-07	Up_in_2D
SLC11A2	4.04447e-12	-0.752886	0.538	0.782	1.48032e-07	Up_in_2D
SAT2	4.08022e-12	0.660997	0.861	0.818	1.4934e-07	Up_in_3D
MTCP1	4.11353e-12	-2.46299	0.106	0.287	1.50559e-07	Up_in_2D
MALT1	4.13718e-12	-1.31464	0.593	0.793	1.51425e-07	Up_in_2D
RPL36AL	4.1637e-12	0.36958	0.948	0.876	1.52396e-07	Up_in_3D
ANKRD52	4.20347e-12	-0.602369	0.419	0.673	1.53851e-07	Up_in_2D
PGRMC2	4.24944e-12	-0.687191	0.881	0.898	1.55534e-07	Up_in_2D
APEX1	4.25309e-12	0.416523	0.892	0.822	1.55667e-07	Up_in_3D
E2F3	4.30896e-12	-0.732	0.661	0.833	1.57712e-07	Up_in_2D
BAZ2A	4.33353e-12	-0.99166	0.606	0.818	1.58612e-07	Up_in_2D
H2AFV	4.38906e-12	0.455302	0.909	0.84	1.60644e-07	Up_in_3D
DSG2	4.57884e-12	-1.85643	0.19	0.389	1.6759e-07	Up_in_2D
DBNDD2	4.60165e-12	-1.00441	0.425	0.629	1.68425e-07	Up_in_2D
LMOD1	4.61412e-12	-1.93178	0.198	0.385	1.68881e-07	Up_in_2D
LGR4	4.68694e-12	-1.20454	0.333	0.556	1.71547e-07	Up_in_2D
PCLAF	4.68838e-12	1.52162	0.335	0.12	1.71599e-07	Up_in_3D
ERCC8	4.69852e-12	-0.728718	0.565	0.785	1.71971e-07	Up_in_2D
CXADR	4.72621e-12	-2.37236	0.121	0.295	1.72984e-07	Up_in_2D
HSPA12A	4.76582e-12	-0.869501	0.367	0.6	1.74434e-07	Up_in_2D
OIP5-AS1	4.80492e-12	-0.681358	0.748	0.847	1.75865e-07	Up_in_2D
AC008937.2	4.81029e-12	-3.77971	0.037	0.164	1.76061e-07	Up_in_2D
ZDHHC14	4.87474e-12	-2.00686	0.375	0.578	1.78421e-07	Up_in_2D
IL1RAP	4.944e-12	-1.45162	0.423	0.651	1.80955e-07	Up_in_2D
DNAJC16	4.94701e-12	-1.108	0.528	0.738	1.81066e-07	Up_in_2D
MYOCOS	4.96816e-12	2.15077	0.202	0.025	1.8184e-07	Up_in_3D
INTS9	5.04016e-12	-1.29628	0.35	0.582	1.84475e-07	Up_in_2D
RTEL1	5.07695e-12	-0.834679	0.156	0.364	1.85821e-07	Up_in_2D
LXN	5.08498e-12	0.887214	0.768	0.716	1.86115e-07	Up_in_3D
YRDC	5.18091e-12	0.837465	0.745	0.68	1.89626e-07	Up_in_3D
MCTS1	5.30498e-12	0.459203	0.892	0.847	1.94168e-07	Up_in_3D
AC007448.5	5.32904e-12	-1.46515	0.035	0.164	1.95048e-07	Up_in_2D
CHD8	5.38333e-12	-0.63722	0.727	0.865	1.97035e-07	Up_in_2D
KLHL36	5.39181e-12	-0.903388	0.431	0.695	1.97346e-07	Up_in_2D
TAF1D	5.42641e-12	0.45387	0.903	0.942	1.98612e-07	Up_in_3D
FAM153B	5.45358e-12	-2.04522	0.013	0.113	1.99607e-07	Up_in_2D
CDCP1	5.50394e-12	-1.398	0.066	0.222	2.0145e-07	Up_in_2D
LINC01191	5.53601e-12	1.189	0.566	0.385	2.02623e-07	Up_in_3D
RGS17	5.60361e-12	1.01992	0.634	0.451	2.05098e-07	Up_in_3D
SZT2	5.63594e-12	-0.963368	0.435	0.665	2.06281e-07	Up_in_2D
TSEN2	5.64043e-12	-0.847625	0.386	0.658	2.06446e-07	Up_in_2D
SLC16A4	5.66999e-12	-0.905935	0.413	0.658	2.07527e-07	Up_in_2D
CBLB	5.80615e-12	0.667241	0.916	0.898	2.12511e-07	Up_in_3D
SMG7	5.9553e-12	-1.00837	0.674	0.855	2.1797e-07	Up_in_2D
TYW1B	6.11486e-12	-0.912548	0.358	0.6	2.2381e-07	Up_in_2D
MYLK-AS1	6.14369e-12	-1.47865	0.206	0.418	2.24865e-07	Up_in_2D
UQCR11	6.14598e-12	0.409299	0.938	0.891	2.24949e-07	Up_in_3D
MCM3AP	6.24597e-12	-0.82104	0.568	0.8	2.28609e-07	Up_in_2D
PHF20	6.46814e-12	-0.425863	0.838	0.92	2.3674e-07	Up_in_2D
KDELR1	6.48911e-12	0.376324	0.92	0.84	2.37508e-07	Up_in_3D
EPS8L2	6.50739e-12	-1.21038	0.305	0.545	2.38177e-07	Up_in_2D
RNF41	6.53334e-12	-0.783695	0.665	0.818	2.39127e-07	Up_in_2D
ARHGAP17	6.57161e-12	-0.649595	0.684	0.829	2.40528e-07	Up_in_2D
PDP2	6.603e-12	-1.36868	0.17	0.382	2.41677e-07	Up_in_2D
ZNF611	6.60338e-12	-0.934501	0.361	0.6	2.4169e-07	Up_in_2D
IFITM10	6.68054e-12	1.08816	0.392	0.178	2.44515e-07	Up_in_3D
CLOCK	6.72543e-12	-0.774863	0.74	0.884	2.46157e-07	Up_in_2D
PAFAH1B2	6.78319e-12	-0.538052	0.789	0.887	2.48271e-07	Up_in_2D
CAMK2G	6.81449e-12	-0.926963	0.463	0.68	2.49417e-07	Up_in_2D
TNKS2	6.84496e-12	-0.661082	0.751	0.92	2.50532e-07	Up_in_2D
TBL1XR1	6.88665e-12	-0.847949	0.906	0.956	2.52058e-07	Up_in_2D
NIBAN2	6.96888e-12	-0.5694	0.758	0.876	2.55068e-07	Up_in_2D
MAP3K7CL	7.09521e-12	-0.727123	0.221	0.444	2.59692e-07	Up_in_2D
WDR44	7.19507e-12	-0.928362	0.683	0.844	2.63347e-07	Up_in_2D
CCDC6	7.20559e-12	-0.682762	0.848	0.92	2.63732e-07	Up_in_2D
CREB1	7.31481e-12	-0.540191	0.743	0.88	2.67729e-07	Up_in_2D
AL390242.1	7.34261e-12	-1.95161	0.127	0.32	2.68747e-07	Up_in_2D
PPFIA1	7.38169e-12	-0.419901	0.844	0.913	2.70177e-07	Up_in_2D
IDI1	7.52804e-12	-0.591045	0.822	0.88	2.75534e-07	Up_in_2D
KLHDC1	7.56836e-12	-1.2949	0.319	0.553	2.7701e-07	Up_in_2D
KRT86	7.65501e-12	-2.12022	0.029	0.149	2.80181e-07	Up_in_2D
AC027243.3	7.79597e-12	-2.39341	0.195	0.415	2.8534e-07	Up_in_2D
HS3ST3A1	7.80795e-12	1.2999	0.689	0.509	2.85779e-07	Up_in_3D
HSD17B7	7.94735e-12	-0.859123	0.339	0.6	2.90881e-07	Up_in_2D
AC022146.2	7.97871e-12	-3.42988	0.034	0.156	2.92029e-07	Up_in_2D
RASGRP1	8.03382e-12	-3.29374	0.094	0.258	2.94046e-07	Up_in_2D
MYRF	8.06384e-12	-2.45202	0.136	0.305	2.95145e-07	Up_in_2D
AC005498.3	8.08091e-12	-2.48672	0.028	0.145	2.95769e-07	Up_in_2D
DYNC1H1	8.0826e-12	-0.417119	0.928	0.945	2.95831e-07	Up_in_2D
AC016745.1	8.09883e-12	-3.7902	0.025	0.138	2.96425e-07	Up_in_2D
MAST2	8.11045e-12	-0.875793	0.611	0.804	2.96851e-07	Up_in_2D
EXTL3	8.13655e-12	-1.34247	0.37	0.615	2.97806e-07	Up_in_2D
SH3BGRL3	8.15182e-12	0.458099	0.953	0.869	2.98365e-07	Up_in_3D
ZNF200	8.15692e-12	-1.01538	0.189	0.411	2.98551e-07	Up_in_2D
CDC14B	8.21394e-12	-0.846939	0.634	0.796	3.00639e-07	Up_in_2D
RFX8	8.23936e-12	1.63581	0.375	0.167	3.01569e-07	Up_in_3D
AL162171.2	8.44406e-12	-2.76074	0.038	0.167	3.09061e-07	Up_in_2D
SFRP1	8.48404e-12	1.6022	0.637	0.487	3.10524e-07	Up_in_3D
DAAM1	8.50341e-12	-0.781101	0.805	0.895	3.11233e-07	Up_in_2D
RASGRP2	8.56927e-12	-1.78772	0.084	0.247	3.13644e-07	Up_in_2D
SLC27A1	8.69822e-12	-0.932384	0.376	0.589	3.18364e-07	Up_in_2D
STAU2	8.92221e-12	-0.987303	0.736	0.891	3.26562e-07	Up_in_2D
SLC30A4	8.92326e-12	-2.26509	0.285	0.531	3.266e-07	Up_in_2D
ZC3HC1	9.09108e-12	-0.607058	0.414	0.658	3.32743e-07	Up_in_2D
UQCRFS1	9.3217e-12	0.434448	0.9	0.825	3.41183e-07	Up_in_3D
EIF3G	9.41502e-12	0.479335	0.917	0.84	3.44599e-07	Up_in_3D
FAM13B	9.52883e-12	-0.645454	0.745	0.902	3.48765e-07	Up_in_2D
AC027237.3	9.54549e-12	-1.79297	0.18	0.385	3.49374e-07	Up_in_2D
MTR	9.86596e-12	-0.683662	0.749	0.887	3.61104e-07	Up_in_2D
DICER1	9.88797e-12	-0.733968	0.755	0.887	3.6191e-07	Up_in_2D
RNF213	9.96109e-12	-0.901851	0.86	0.931	3.64586e-07	Up_in_2D
SRP14	1.00116e-11	0.356306	0.947	0.862	3.66435e-07	Up_in_3D
PRKAG2	1.00135e-11	-1.19695	0.687	0.811	3.66506e-07	Up_in_2D
SGK3	1.00862e-11	-0.756972	0.652	0.825	3.69164e-07	Up_in_2D
CRK	1.01016e-11	-0.552533	0.848	0.927	3.69727e-07	Up_in_2D
HACD1	1.01527e-11	-0.911661	0.624	0.749	3.71598e-07	Up_in_2D
TAF4	1.02407e-11	-0.814354	0.242	0.469	3.74822e-07	Up_in_2D
MAPK14	1.05401e-11	-0.675842	0.732	0.884	3.85777e-07	Up_in_2D
ATP7B	1.05653e-11	-2.20879	0.084	0.247	3.86699e-07	Up_in_2D
GMCL1	1.05936e-11	-0.87504	0.565	0.778	3.87735e-07	Up_in_2D
LRRN2	1.07836e-11	-1.5387	0.032	0.153	3.94691e-07	Up_in_2D
ZNF346	1.08173e-11	-0.731265	0.459	0.695	3.95922e-07	Up_in_2D
ZNF875	1.09537e-11	-0.953558	0.454	0.68	4.00918e-07	Up_in_2D
ATP6V0B	1.12485e-11	0.529211	0.909	0.836	4.11707e-07	Up_in_3D
RELCH	1.12999e-11	-0.899007	0.555	0.756	4.13586e-07	Up_in_2D
SUMF2	1.13203e-11	0.511228	0.882	0.873	4.14333e-07	Up_in_3D
ANKRD6	1.13344e-11	-2.63968	0.178	0.364	4.14852e-07	Up_in_2D
RPS26	1.13611e-11	0.380844	0.966	0.916	4.15829e-07	Up_in_3D
COL8A1	1.14613e-11	-1.66451	0.686	0.753	4.19495e-07	Up_in_2D
HERPUD1	1.14724e-11	0.518029	0.903	0.844	4.19902e-07	Up_in_3D
TGM2	1.15089e-11	-0.871563	0.515	0.767	4.21237e-07	Up_in_2D
STX18-AS1	1.15296e-11	-1.53216	0.158	0.353	4.21995e-07	Up_in_2D
AC012291.3	1.1754e-11	-1.83694	0.109	0.287	4.30208e-07	Up_in_2D
SRPRB	1.17778e-11	0.627409	0.873	0.771	4.3108e-07	Up_in_3D
TGFBRAP1	1.19121e-11	-0.580889	0.37	0.636	4.35993e-07	Up_in_2D
USP32	1.20483e-11	-0.667512	0.795	0.898	4.40981e-07	Up_in_2D
GLRX5	1.20847e-11	0.4855	0.889	0.8	4.42312e-07	Up_in_3D
ARHGEF7	1.20926e-11	-0.909833	0.676	0.858	4.42602e-07	Up_in_2D
GIGYF2	1.20944e-11	-0.60173	0.83	0.938	4.42667e-07	Up_in_2D
UBL5	1.21479e-11	0.3872	0.929	0.84	4.44627e-07	Up_in_3D
LCLAT1	1.23638e-11	-1.19098	0.566	0.771	4.52526e-07	Up_in_2D
AHNAK	1.24646e-11	-0.52619	0.934	0.942	4.56217e-07	Up_in_2D
ZNF737	1.28319e-11	-1.86231	0.199	0.418	4.6966e-07	Up_in_2D
SOCS7	1.29127e-11	-1.18175	0.32	0.549	4.72616e-07	Up_in_2D
LRIG2	1.29827e-11	-0.913583	0.442	0.676	4.75178e-07	Up_in_2D
APC	1.29915e-11	-0.510815	0.758	0.887	4.75502e-07	Up_in_2D
OSTM1	1.30427e-11	-0.428109	0.729	0.844	4.77375e-07	Up_in_2D
AC026470.2	1.32724e-11	-3.07258	0.059	0.204	4.85784e-07	Up_in_2D
HEBP2	1.35019e-11	0.470675	0.895	0.84	4.94184e-07	Up_in_3D
HOXA5	1.36142e-11	2.32585	0.401	0.222	4.98294e-07	Up_in_3D
MAPK8IP3	1.37446e-11	-0.522807	0.463	0.684	5.03067e-07	Up_in_2D
FANK1	1.38912e-11	-1.63307	0.286	0.513	5.0843e-07	Up_in_2D
VAV2	1.4026e-11	-0.291686	0.444	0.687	5.13365e-07	Up_in_2D
SPIDR	1.4178e-11	-0.893416	0.855	0.916	5.18928e-07	Up_in_2D
ALCAM	1.41824e-11	0.571368	0.914	0.884	5.19092e-07	Up_in_3D
COX7C	1.43234e-11	0.345561	0.942	0.891	5.24251e-07	Up_in_3D
ZNF329	1.44407e-11	-1.23067	0.193	0.407	5.28544e-07	Up_in_2D
ZNF606	1.44906e-11	-1.85666	0.119	0.302	5.3037e-07	Up_in_2D
PRUNE2	1.47645e-11	-1.89654	0.32	0.553	5.40396e-07	Up_in_2D
LINC00511	1.49585e-11	-0.482027	0.44	0.189	5.47497e-07	Up_in_2D
TMLHE-AS1	1.51399e-11	-1.94422	0.159	0.36	5.54135e-07	Up_in_2D
TRAPPC11	1.53392e-11	-0.89076	0.555	0.76	5.61429e-07	Up_in_2D
BBX	1.54241e-11	-0.468533	0.895	0.935	5.64536e-07	Up_in_2D
NAA10	1.54472e-11	0.508698	0.886	0.804	5.65382e-07	Up_in_3D
BCR	1.55518e-11	-1.17038	0.471	0.698	5.6921e-07	Up_in_2D
PPP1R13B	1.5711e-11	-1.56059	0.383	0.585	5.75039e-07	Up_in_2D
MVD	1.59804e-11	-0.585389	0.571	0.764	5.84899e-07	Up_in_2D
AL359878.1	1.60713e-11	-2.56215	0.021	0.127	5.88224e-07	Up_in_2D
FAM219A	1.62379e-11	-0.923757	0.45	0.673	5.94323e-07	Up_in_2D
CYTH3	1.64293e-11	-0.837676	0.754	0.873	6.01328e-07	Up_in_2D
GAPVD1	1.6444e-11	-0.734433	0.746	0.891	6.01868e-07	Up_in_2D
SPDYA	1.66778e-11	1.42388	0.677	0.542	6.10425e-07	Up_in_3D
FRG1	1.6684e-11	0.506072	0.864	0.804	6.10649e-07	Up_in_3D
SOS1	1.67449e-11	-0.824367	0.808	0.924	6.12879e-07	Up_in_2D
FSD1L	1.67529e-11	-0.918196	0.438	0.644	6.13174e-07	Up_in_2D
ACAD9	1.70762e-11	-0.61725	0.524	0.753	6.25006e-07	Up_in_2D
STOX2	1.70976e-11	-3.48495	0.127	0.302	6.25788e-07	Up_in_2D
EIF3K	1.72386e-11	0.374364	0.935	0.895	6.30949e-07	Up_in_3D
ZNF44	1.73104e-11	-1.36652	0.363	0.593	6.33578e-07	Up_in_2D
DAPK1-IT1	1.75224e-11	-2.94113	0.019	0.124	6.41338e-07	Up_in_2D
SNRPG	1.7605e-11	0.416133	0.919	0.862	6.4436e-07	Up_in_3D
RALGPS1	1.82563e-11	-2.0687	0.094	0.255	6.68197e-07	Up_in_2D
NDC1	1.82929e-11	-0.719866	0.255	0.495	6.6954e-07	Up_in_2D
AC010210.1	1.86891e-11	-1.72645	0.094	0.265	6.84039e-07	Up_in_2D
CDK2AP1	1.8706e-11	0.369292	0.917	0.891	6.84659e-07	Up_in_3D
FSTL1	1.88262e-11	-0.551986	0.929	0.924	6.89058e-07	Up_in_2D
PITPNM2	1.91715e-11	-1.09993	0.299	0.531	7.01697e-07	Up_in_2D
LSM14A	1.94431e-11	-0.658494	0.882	0.945	7.11638e-07	Up_in_2D
YWHAZ	1.95733e-11	-0.322172	0.947	0.96	7.16402e-07	Up_in_2D
TXNL1	1.9617e-11	0.360833	0.903	0.895	7.18003e-07	Up_in_3D
MRPL32	1.96657e-11	0.56733	0.869	0.782	7.19786e-07	Up_in_3D
NPLOC4	1.97944e-11	-0.722502	0.765	0.898	7.24496e-07	Up_in_2D
AC079781.5	2.00596e-11	-0.714259	0.637	0.822	7.34203e-07	Up_in_2D
TTC9	2.0292e-11	-4.22615	0.025	0.135	7.42708e-07	Up_in_2D
ZNF563	2.04914e-11	-2.25973	0.059	0.204	7.50004e-07	Up_in_2D
SACM1L	2.05118e-11	-0.655235	0.639	0.825	7.50753e-07	Up_in_2D
DNM3OS	2.05424e-11	0.660089	0.751	0.593	7.51871e-07	Up_in_3D
MMS19	2.06127e-11	-0.75913	0.584	0.767	7.54446e-07	Up_in_2D
LIFR	2.06567e-11	-1.13713	0.398	0.629	7.56054e-07	Up_in_2D
AC005736.1	2.10847e-11	-1.05285	0.27	0.495	7.71722e-07	Up_in_2D
SMC6	2.16726e-11	-0.607072	0.743	0.865	7.93239e-07	Up_in_2D
C1RL	2.17213e-11	-0.960322	0.662	0.811	7.95022e-07	Up_in_2D
UBXN2B	2.17241e-11	-1.34166	0.336	0.564	7.95123e-07	Up_in_2D
CACUL1	2.17522e-11	-0.529944	0.749	0.887	7.96153e-07	Up_in_2D
SETD5	2.18943e-11	-0.604051	0.879	0.942	8.01353e-07	Up_in_2D
COL1A2	2.21583e-11	0.440342	0.985	0.942	8.11016e-07	Up_in_3D
KYAT1	2.27335e-11	-0.959724	0.164	0.36	8.3207e-07	Up_in_2D
TOM1L2	2.27677e-11	-0.702834	0.556	0.782	8.33319e-07	Up_in_2D
UHMK1	2.29344e-11	-0.710894	0.708	0.876	8.39422e-07	Up_in_2D
AC004039.1	2.29538e-11	-1.81436	0.087	0.251	8.40132e-07	Up_in_2D
RPRD2	2.31997e-11	-0.818472	0.701	0.851	8.49134e-07	Up_in_2D
PUM1	2.3202e-11	-0.657486	0.875	0.942	8.49217e-07	Up_in_2D
ERVK13-1	2.32772e-11	-1.25367	0.239	0.473	8.51969e-07	Up_in_2D
NDUFAB1	2.32948e-11	0.449077	0.914	0.858	8.52613e-07	Up_in_3D
UIMC1	2.34606e-11	-0.82336	0.758	0.895	8.5868e-07	Up_in_2D
AL157893.2	2.36643e-11	-2.4114	0.068	0.222	8.66138e-07	Up_in_2D
AC073046.3	2.38804e-11	-2.74693	0.043	0.171	8.74047e-07	Up_in_2D
SSH1	2.39897e-11	-0.581516	0.848	0.931	8.78048e-07	Up_in_2D
COX6C	2.4096e-11	0.3794	0.937	0.855	8.81937e-07	Up_in_3D
ATP5F1A	2.44778e-11	0.392281	0.922	0.884	8.95913e-07	Up_in_3D
SUGP2	2.45739e-11	-0.433938	0.661	0.862	8.9943e-07	Up_in_2D
GBP3	2.51893e-11	-0.797878	0.482	0.709	9.21953e-07	Up_in_2D
CCDC148	2.53112e-11	-3.23787	0.049	0.182	9.26414e-07	Up_in_2D
DIRC3	2.58315e-11	0.993058	0.704	0.535	9.4546e-07	Up_in_3D
HEATR3	2.58905e-11	-1.11553	0.407	0.633	9.47619e-07	Up_in_2D
BBS1	2.60933e-11	-1.04366	0.333	0.567	9.55039e-07	Up_in_2D
MIR4435-2HG	2.61354e-11	-0.792311	0.906	0.924	9.56581e-07	Up_in_2D
LAMTOR1	2.69765e-11	0.356255	0.907	0.855	9.87365e-07	Up_in_3D
BCL9L	2.70596e-11	-0.506985	0.692	0.836	9.90408e-07	Up_in_2D
ZC3H7B	2.71774e-11	-0.593848	0.599	0.782	9.9472e-07	Up_in_2D
BBS10	2.72694e-11	-0.993685	0.178	0.389	9.98086e-07	Up_in_2D
AC078883.1	2.72725e-11	-1.36155	0.124	0.302	9.98202e-07	Up_in_2D
COL4A3	2.73412e-11	-3.86901	0.055	0.189	1.00071e-06	Up_in_2D
PLEKHO2	2.73987e-11	-0.8497	0.298	0.527	1.00282e-06	Up_in_2D
MED13	2.75094e-11	-0.711343	0.851	0.945	1.00687e-06	Up_in_2D
IFI27L2	2.77783e-11	0.459994	0.91	0.8	1.01671e-06	Up_in_3D
ZNF607	2.78566e-11	-1.92839	0.063	0.211	1.01958e-06	Up_in_2D
MTOR	2.79015e-11	-0.880919	0.628	0.818	1.02122e-06	Up_in_2D
AL627171.2	2.80413e-11	-1.02736	0.534	0.731	1.02634e-06	Up_in_2D
SBNO2	2.8207e-11	-0.500304	0.442	0.665	1.0324e-06	Up_in_2D
AL049646.1	2.82437e-11	-3.42015	0.071	0.218	1.03375e-06	Up_in_2D
DHRS7B	2.82582e-11	-0.8567	0.588	0.789	1.03428e-06	Up_in_2D
FGD6	2.82861e-11	-2.08942	0.379	0.585	1.0353e-06	Up_in_2D
ST6GALNAC5	2.83838e-11	-3.72316	0.024	0.131	1.03888e-06	Up_in_2D
AC245060.5	2.84682e-11	-0.838763	0.146	0.342	1.04196e-06	Up_in_2D
RNF180	2.87334e-11	-1.44793	0.258	0.476	1.05167e-06	Up_in_2D
GATAD2B	2.89962e-11	-0.913345	0.774	0.887	1.06129e-06	Up_in_2D
PUM2	2.95041e-11	-0.821866	0.814	0.92	1.07988e-06	Up_in_2D
GDAP1	2.95863e-11	-0.932457	0.226	0.444	1.08289e-06	Up_in_2D
IQCB1	2.96207e-11	-0.913063	0.575	0.767	1.08415e-06	Up_in_2D
LAMC1	3.02664e-11	-0.54072	0.925	0.96	1.10778e-06	Up_in_2D
NR6A1	3.03882e-11	-2.43851	0.302	0.509	1.11224e-06	Up_in_2D
SH3RF2	3.05788e-11	-2.3671	0.068	0.215	1.11921e-06	Up_in_2D
AP1M2	3.10914e-11	-1.42489	0.062	0.207	1.13798e-06	Up_in_2D
TMEM100	3.12221e-11	1.95107	0.255	0.065	1.14276e-06	Up_in_3D
PLAC4	3.12709e-11	-4.54622	0.012	0.102	1.14455e-06	Up_in_2D
MEST	3.18543e-11	-1.34997	0.187	0.385	1.1659e-06	Up_in_2D
TRAF3IP1	3.33737e-11	-0.976472	0.611	0.793	1.22151e-06	Up_in_2D
VPS35L	3.35093e-11	-0.661255	0.746	0.898	1.22648e-06	Up_in_2D
NCKAP1	3.36942e-11	-0.404648	0.87	0.945	1.23324e-06	Up_in_2D
ANO10	3.39796e-11	-0.64244	0.813	0.909	1.24369e-06	Up_in_2D
TM7SF2	3.40665e-11	-1.20704	0.112	0.295	1.24687e-06	Up_in_2D
HDAC2-AS2	3.45661e-11	-2.08272	0.094	0.258	1.26516e-06	Up_in_2D
AL034417.3	3.4801e-11	2.41224	0.248	0.062	1.27375e-06	Up_in_3D
TOP3A	3.5014e-11	-0.674872	0.332	0.575	1.28155e-06	Up_in_2D
DLGAP4	3.50376e-11	-0.733086	0.822	0.909	1.28241e-06	Up_in_2D
AC109460.2	3.52709e-11	-2.74265	0.074	0.225	1.29095e-06	Up_in_2D
ZBTB4	3.54894e-11	-0.456981	0.547	0.76	1.29895e-06	Up_in_2D
EZH1	3.54978e-11	-0.906194	0.448	0.669	1.29925e-06	Up_in_2D
AC008554.1	3.5804e-11	-1.93373	0.034	0.153	1.31046e-06	Up_in_2D
AFG1L	3.69021e-11	-0.891387	0.375	0.618	1.35065e-06	Up_in_2D
ZNF850	3.73974e-11	-1.10964	0.167	0.371	1.36878e-06	Up_in_2D
GCC2-AS1	3.75703e-11	-1.23542	0.174	0.375	1.37511e-06	Up_in_2D
NCALD	3.77293e-11	-1.44815	0.139	0.324	1.38093e-06	Up_in_2D
DCAKD	3.77576e-11	-0.763709	0.476	0.709	1.38197e-06	Up_in_2D
AL160314.2	3.83584e-11	-2.56651	0.044	0.175	1.40396e-06	Up_in_2D
TMED1	3.86303e-11	0.784809	0.761	0.705	1.41391e-06	Up_in_3D
KMT2A	3.97712e-11	-0.6696	0.811	0.905	1.45567e-06	Up_in_2D
PPP4R1	4.01404e-11	-0.681579	0.746	0.865	1.46918e-06	Up_in_2D
STX8	4.02706e-11	-0.542637	0.873	0.942	1.47394e-06	Up_in_2D
ZNF609	4.06484e-11	-1.01543	0.86	0.931	1.48777e-06	Up_in_2D
PRR5	4.06738e-11	-1.03773	0.295	0.535	1.4887e-06	Up_in_2D
USP24	4.08322e-11	-0.609429	0.673	0.833	1.4945e-06	Up_in_2D
PPM1D	4.09764e-11	-1.29514	0.524	0.705	1.49978e-06	Up_in_2D
XPO5	4.16477e-11	-0.877551	0.438	0.68	1.52435e-06	Up_in_2D
AC078881.1	4.20402e-11	-2.25738	0.117	0.291	1.53871e-06	Up_in_2D
PYGL	4.20799e-11	-0.948126	0.555	0.76	1.54017e-06	Up_in_2D
VGLL4	4.29338e-11	-0.572533	0.876	0.931	1.57142e-06	Up_in_2D
PELO	4.32492e-11	0.708153	0.817	0.735	1.58296e-06	Up_in_3D
STMP1	4.36239e-11	0.373996	0.913	0.88	1.59668e-06	Up_in_3D
TNKS1BP1	4.40487e-11	-0.61458	0.649	0.8	1.61223e-06	Up_in_2D
CDON	4.41889e-11	-1.67154	0.112	0.287	1.61736e-06	Up_in_2D
SYDE2	4.43633e-11	-1.30723	0.221	0.425	1.62374e-06	Up_in_2D
PVR	4.45341e-11	-0.98852	0.513	0.698	1.62999e-06	Up_in_2D
ZNF81	4.45739e-11	-1.1104	0.351	0.596	1.63145e-06	Up_in_2D
ITGA9-AS1	4.53674e-11	-1.11564	0.341	0.564	1.66049e-06	Up_in_2D
HEATR5B	4.53711e-11	-0.837426	0.524	0.735	1.66063e-06	Up_in_2D
SETD3	4.5688e-11	-0.530717	0.743	0.869	1.67222e-06	Up_in_2D
RAPGEF5	4.59727e-11	-2.45002	0.164	0.345	1.68265e-06	Up_in_2D
FOXC2-AS1	4.60585e-11	1.61224	0.448	0.28	1.68579e-06	Up_in_3D
PHF5A	4.61026e-11	0.671413	0.796	0.753	1.6874e-06	Up_in_3D
ITSN2	4.63626e-11	-1.09715	0.711	0.873	1.69692e-06	Up_in_2D
FBXO32	4.6966e-11	0.941401	0.712	0.6	1.719e-06	Up_in_3D
HYI	4.74982e-11	-1.02124	0.532	0.724	1.73848e-06	Up_in_2D
RASAL2	4.75788e-11	-1.12019	0.876	0.949	1.74143e-06	Up_in_2D
LTC4S	4.76272e-11	-1.04848	0.304	0.524	1.7432e-06	Up_in_2D
SEPTIN2	4.78236e-11	-0.266627	0.928	0.945	1.75039e-06	Up_in_2D
PDCD1LG2	4.83555e-11	-1.23597	0.246	0.469	1.76986e-06	Up_in_2D
ACOT13	4.83692e-11	0.610166	0.82	0.815	1.77036e-06	Up_in_3D
LINC00968	4.93492e-11	-1.98458	0.152	0.338	1.80623e-06	Up_in_2D
BICRA-AS1	5.06254e-11	-0.80407	0.071	0.218	1.85294e-06	Up_in_2D
HIST1H1C	5.06388e-11	0.930489	0.764	0.658	1.85343e-06	Up_in_3D
PDCD6IP	5.07849e-11	-0.544559	0.857	0.927	1.85878e-06	Up_in_2D
PHACTR2	5.11056e-11	-0.582776	0.891	0.945	1.87051e-06	Up_in_2D
NEURL1	5.12401e-11	1.45262	0.298	0.102	1.87544e-06	Up_in_3D
GNA12	5.16979e-11	-0.667669	0.779	0.884	1.8922e-06	Up_in_2D
FAM234B	5.18152e-11	-1.56256	0.084	0.244	1.89649e-06	Up_in_2D
ENAH	5.20501e-11	-0.930504	0.9	0.924	1.90509e-06	Up_in_2D
AC074099.1	5.23036e-11	3.73211	0.142	0	1.91436e-06	Up_in_3D
USP10	5.25697e-11	-0.551477	0.765	0.905	1.9241e-06	Up_in_2D
PRKRIP1	5.27805e-11	-0.486535	0.757	0.895	1.93182e-06	Up_in_2D
ACSL4	5.28903e-11	-0.564194	0.863	0.905	1.93584e-06	Up_in_2D
LYPD6	5.28958e-11	-2.74518	0.019	0.12	1.93604e-06	Up_in_2D
TNFRSF10A	5.29146e-11	-2.21677	0.125	0.302	1.93673e-06	Up_in_2D
SQOR	5.33872e-11	-0.579252	0.605	0.789	1.95402e-06	Up_in_2D
PAX8-AS1	5.34362e-11	-0.92056	0.566	0.716	1.95582e-06	Up_in_2D
AL024474.2	5.37017e-11	-2.23889	0.114	0.287	1.96553e-06	Up_in_2D
CPED1	5.45615e-11	-1.15952	0.437	0.625	1.99701e-06	Up_in_2D
CCDC9B	5.49637e-11	-1.56019	0.145	0.327	2.01173e-06	Up_in_2D
KIDINS220	5.5406e-11	-0.734879	0.789	0.887	2.02791e-06	Up_in_2D
MAOA	5.58516e-11	-0.95182	0.634	0.778	2.04422e-06	Up_in_2D
NEBL	5.69426e-11	0.0437425	0.645	0.436	2.08416e-06	Up_in_3D
AGFG1	5.7059e-11	-0.485196	0.841	0.92	2.08842e-06	Up_in_2D
POLK	5.7181e-11	-0.567041	0.777	0.902	2.09288e-06	Up_in_2D
HIVEP1	5.75736e-11	-0.676434	0.72	0.855	2.10725e-06	Up_in_2D
GAS1RR	5.80651e-11	-1.0744	0.124	0.309	2.12524e-06	Up_in_2D
WDR19	5.82594e-11	-0.797183	0.521	0.753	2.13235e-06	Up_in_2D
CHD7	5.82761e-11	-1.72576	0.369	0.571	2.13296e-06	Up_in_2D
GFM1	5.86178e-11	-0.630397	0.662	0.829	2.14547e-06	Up_in_2D
OS9	5.86874e-11	0.41331	0.872	0.825	2.14802e-06	Up_in_3D
MIR762HG	5.87133e-11	-1.48629	0.214	0.415	2.14897e-06	Up_in_2D
SHPRH	5.99495e-11	-0.849557	0.687	0.822	2.19421e-06	Up_in_2D
IL18	6.05206e-11	-2.17894	0.282	0.458	2.21511e-06	Up_in_2D
POLR2E	6.06641e-11	0.513588	0.888	0.836	2.22037e-06	Up_in_3D
MCL1	6.10947e-11	0.549476	0.867	0.905	2.23613e-06	Up_in_3D
ZKSCAN2-DT	6.1357e-11	-1.80394	0.083	0.24	2.24573e-06	Up_in_2D
TNPO2	6.15127e-11	-0.696733	0.488	0.72	2.25143e-06	Up_in_2D
AC063944.1	6.19624e-11	-2.36821	0.053	0.189	2.26789e-06	Up_in_2D
SPPL3	6.20909e-11	-0.712806	0.763	0.88	2.27259e-06	Up_in_2D
LRRFIP2	6.23061e-11	-0.567695	0.892	0.945	2.28047e-06	Up_in_2D
AGAP3	6.48217e-11	-0.893119	0.49	0.724	2.37254e-06	Up_in_2D
CAPN10-DT	6.52025e-11	-1.84638	0.041	0.167	2.38648e-06	Up_in_2D
ZNF57	6.54994e-11	-1.62648	0.058	0.2	2.39734e-06	Up_in_2D
TCF25	6.55306e-11	0.40018	0.94	0.938	2.39849e-06	Up_in_3D
PPP1R14A	6.57966e-11	-1.63015	0.347	0.545	2.40822e-06	Up_in_2D
ZNF138	6.59104e-11	-1.1146	0.314	0.549	2.41239e-06	Up_in_2D
CENPBD1	6.61731e-11	-0.914163	0.139	0.338	2.422e-06	Up_in_2D
COP1	6.6314e-11	-0.814952	0.858	0.916	2.42716e-06	Up_in_2D
RTL10	6.72311e-11	-0.919091	0.186	0.393	2.46073e-06	Up_in_2D
CPLANE1	6.78947e-11	-0.567864	0.718	0.862	2.48501e-06	Up_in_2D
DNMT3A	7.13368e-11	-0.75346	0.46	0.684	2.611e-06	Up_in_2D
CLIC1	7.1382e-11	0.389733	0.941	0.891	2.61265e-06	Up_in_3D
NR1D2	7.2098e-11	0.860847	0.625	0.458	2.63886e-06	Up_in_3D
NEK1	7.32053e-11	-0.783281	0.732	0.88	2.67939e-06	Up_in_2D
TEX14	7.41239e-11	2.29165	0.366	0.182	2.71301e-06	Up_in_3D
RNMT	7.49101e-11	0.465379	0.857	0.869	2.74179e-06	Up_in_3D
KLHL20	7.52097e-11	-1.0365	0.676	0.855	2.75275e-06	Up_in_2D
UBE3B	7.63584e-11	-0.782201	0.476	0.695	2.79479e-06	Up_in_2D
AL022323.4	7.63772e-11	-3.22279	0.041	0.164	2.79548e-06	Up_in_2D
ATP11C	7.71092e-11	-0.710884	0.701	0.844	2.82227e-06	Up_in_2D
MROH1	7.80146e-11	-1.23361	0.422	0.644	2.85541e-06	Up_in_2D
TNFRSF21	7.87157e-11	-1.97637	0.409	0.611	2.88107e-06	Up_in_2D
KRT19	7.91546e-11	-0.939809	0.26	0.473	2.89714e-06	Up_in_2D
HPS5	7.9637e-11	-0.508527	0.522	0.724	2.91479e-06	Up_in_2D
ARMH3	7.97152e-11	-0.692202	0.645	0.793	2.91765e-06	Up_in_2D
ECHS1	7.97623e-11	0.521451	0.898	0.807	2.91938e-06	Up_in_3D
NUTM2A-AS1	7.98076e-11	-0.837019	0.752	0.902	2.92104e-06	Up_in_2D
ROR1-AS1	8.0126e-11	-1.84782	0.237	0.444	2.93269e-06	Up_in_2D
CACNB1	8.05108e-11	-1.31424	0.102	0.273	2.94677e-06	Up_in_2D
UBB	8.09997e-11	0.448553	0.932	0.847	2.96467e-06	Up_in_3D
DGKI	8.1051e-11	0.335865	0.763	0.575	2.96655e-06	Up_in_3D
ZNF623	8.15831e-11	-1.04458	0.317	0.549	2.98602e-06	Up_in_2D
RAP2A	8.16197e-11	-0.687546	0.572	0.796	2.98736e-06	Up_in_2D
C1GALT1C1	8.22575e-11	0.786819	0.785	0.716	3.01071e-06	Up_in_3D
FAM120A	8.25731e-11	-0.420762	0.872	0.927	3.02226e-06	Up_in_2D
RCAN3	8.2723e-11	-1.73722	0.167	0.356	3.02774e-06	Up_in_2D
SPDYE2	8.28281e-11	-1.20851	0.412	0.629	3.03159e-06	Up_in_2D
ANAPC1	8.34408e-11	-0.736062	0.569	0.789	3.05402e-06	Up_in_2D
ZCCHC24	8.41161e-11	-0.451364	0.606	0.796	3.07873e-06	Up_in_2D
ACOT12	8.55552e-11	2.72186	0.193	0.029	3.1314e-06	Up_in_3D
SF3B3	8.72202e-11	-0.753302	0.656	0.836	3.19235e-06	Up_in_2D
NASP	8.79969e-11	0.61659	0.847	0.84	3.22078e-06	Up_in_3D
MDH2	8.80634e-11	0.450013	0.92	0.851	3.22321e-06	Up_in_3D
GAS6-AS1	8.93971e-11	-1.95283	0.118	0.295	3.27202e-06	Up_in_2D
SMAD2	9.00819e-11	-0.739821	0.832	0.927	3.29709e-06	Up_in_2D
PTCD2	9.11583e-11	-1.27263	0.299	0.535	3.33649e-06	Up_in_2D
ZFP14	9.13202e-11	-1.43579	0.214	0.418	3.34241e-06	Up_in_2D
BCHE	9.17252e-11	-1.69447	0.164	0.353	3.35723e-06	Up_in_2D
GPATCH1	9.34667e-11	-0.788087	0.277	0.502	3.42097e-06	Up_in_2D
ZNF567	9.61921e-11	-1.09148	0.338	0.575	3.52073e-06	Up_in_2D
POLH	9.65892e-11	-0.904876	0.441	0.651	3.53526e-06	Up_in_2D
IRX3	9.67567e-11	1.59526	0.459	0.28	3.54139e-06	Up_in_3D
NR2C1	9.71247e-11	-0.488118	0.549	0.756	3.55486e-06	Up_in_2D
RC3H1	9.84442e-11	-0.579799	0.798	0.913	3.60315e-06	Up_in_2D
NDUFB1	9.90338e-11	0.337849	0.919	0.876	3.62474e-06	Up_in_3D
TEX9	9.97996e-11	-0.783916	0.265	0.491	3.65276e-06	Up_in_2D
TANC1	1.00471e-10	-1.05658	0.802	0.869	3.67735e-06	Up_in_2D
EEA1	1.0049e-10	-0.464879	0.91	0.964	3.67804e-06	Up_in_2D
OSER1	1.01411e-10	0.636389	0.78	0.767	3.71175e-06	Up_in_3D
FNIP2	1.02596e-10	-0.716747	0.608	0.825	3.75511e-06	Up_in_2D
ZNF43	1.02845e-10	-1.45988	0.379	0.6	3.76422e-06	Up_in_2D
CERS4	1.02936e-10	-1.29119	0.161	0.349	3.76756e-06	Up_in_2D
PDE7A	1.02975e-10	-0.9891	0.568	0.731	3.76897e-06	Up_in_2D
FERMT1	1.03e-10	-1.73369	0.282	0.513	3.76989e-06	Up_in_2D
TNFAIP1	1.03341e-10	-0.839658	0.59	0.778	3.7824e-06	Up_in_2D
XBP1	1.04096e-10	0.442835	0.909	0.873	3.81002e-06	Up_in_3D
AL049840.5	1.0441e-10	-1.68658	0.139	0.327	3.82151e-06	Up_in_2D
SFMBT1	1.0486e-10	-1.05428	0.252	0.458	3.83799e-06	Up_in_2D
ID2	1.04958e-10	0.976572	0.733	0.589	3.84158e-06	Up_in_3D
NUP133	1.05158e-10	-0.861724	0.491	0.716	3.84887e-06	Up_in_2D
AC010255.1	1.05219e-10	2.55423	0.232	0.058	3.85113e-06	Up_in_3D
FUBP3	1.05532e-10	-0.618273	0.77	0.884	3.86259e-06	Up_in_2D
UXT	1.05618e-10	0.388296	0.916	0.829	3.86571e-06	Up_in_3D
NPIPB4	1.05929e-10	-1.19649	0.333	0.549	3.87711e-06	Up_in_2D
DLGAP1-AS4	1.06464e-10	-4.59652	0.015	0.105	3.89668e-06	Up_in_2D
NACA	1.06553e-10	0.359717	0.956	0.905	3.89996e-06	Up_in_3D
H1FX	1.06568e-10	0.619521	0.786	0.713	3.90049e-06	Up_in_3D
TMEM120B	1.07517e-10	-0.478613	0.555	0.753	3.93521e-06	Up_in_2D
AL117190.2	1.08933e-10	1.45738	0.391	0.2	3.98705e-06	Up_in_3D
JPT2	1.10363e-10	-1.27432	0.479	0.684	4.03938e-06	Up_in_2D
FBXL2	1.12139e-10	-1.2582	0.591	0.785	4.10438e-06	Up_in_2D
DMXL2	1.12837e-10	-1.07267	0.395	0.611	4.12996e-06	Up_in_2D
DCAF12	1.12994e-10	-0.877868	0.49	0.727	4.13568e-06	Up_in_2D
HTT	1.13863e-10	-0.71028	0.68	0.844	4.16751e-06	Up_in_2D
PSMA6	1.14121e-10	0.346241	0.91	0.916	4.17695e-06	Up_in_3D
LRIG3	1.1446e-10	-2.05221	0.302	0.505	4.18936e-06	Up_in_2D
ELOB	1.15885e-10	0.41377	0.947	0.851	4.24151e-06	Up_in_3D
PCSK9	1.16918e-10	-0.889362	0.052	0.185	4.2793e-06	Up_in_2D
BCL2L1	1.17004e-10	-0.97576	0.767	0.887	4.28245e-06	Up_in_2D
KCTD2	1.1802e-10	-0.753052	0.201	0.415	4.31966e-06	Up_in_2D
IPO5	1.18209e-10	-0.532493	0.824	0.865	4.32656e-06	Up_in_2D
AC007285.2	1.18947e-10	-3.38567	0.013	0.102	4.35359e-06	Up_in_2D
LAMTOR2	1.19691e-10	0.410116	0.894	0.815	4.38082e-06	Up_in_3D
ZNF292	1.19728e-10	-0.636247	0.841	0.92	4.38218e-06	Up_in_2D
MBTD1	1.20878e-10	-0.957725	0.586	0.764	4.42427e-06	Up_in_2D
DSE	1.22925e-10	-0.503061	0.83	0.887	4.49917e-06	Up_in_2D
PRPF40B	1.24329e-10	-1.02284	0.448	0.644	4.55058e-06	Up_in_2D
MRPL34	1.24465e-10	0.534226	0.861	0.785	4.55554e-06	Up_in_3D
MIR3936HG	1.25022e-10	-3.14352	0.14	0.316	4.57594e-06	Up_in_2D
DHRS7	1.2667e-10	0.380682	0.891	0.873	4.63624e-06	Up_in_3D
ADAMTS7	1.27347e-10	-0.918839	0.414	0.615	4.66104e-06	Up_in_2D
FDX1	1.27684e-10	0.622658	0.816	0.793	4.67337e-06	Up_in_3D
NOTCH1	1.28799e-10	-1.47379	0.202	0.407	4.71419e-06	Up_in_2D
RBM8A	1.30264e-10	0.44575	0.886	0.804	4.76779e-06	Up_in_3D
NBR2	1.30997e-10	-0.999506	0.313	0.538	4.79463e-06	Up_in_2D
RCOR1	1.31305e-10	-0.711773	0.73	0.891	4.8059e-06	Up_in_2D
NUAK2	1.32269e-10	-2.40728	0.146	0.331	4.84117e-06	Up_in_2D
FGFR1OP	1.32914e-10	-0.886372	0.425	0.651	4.86479e-06	Up_in_2D
ZNF616	1.3401e-10	-1.00146	0.187	0.396	4.9049e-06	Up_in_2D
ABHD17C	1.34462e-10	-0.967139	0.291	0.502	4.92146e-06	Up_in_2D
ATP5F1D	1.36183e-10	0.431179	0.922	0.858	4.98445e-06	Up_in_3D
AC011389.1	1.38881e-10	-3.44875	0.043	0.167	5.08317e-06	Up_in_2D
MTFR2	1.39775e-10	2.33315	0.239	0.069	5.1159e-06	Up_in_3D
SHROOM2	1.40681e-10	-1.70198	0.137	0.313	5.14906e-06	Up_in_2D
KCTD21-AS1	1.42813e-10	-1.04136	0.162	0.36	5.22709e-06	Up_in_2D
ZDHHC9	1.43976e-10	-0.546024	0.591	0.771	5.26966e-06	Up_in_2D
AC055733.2	1.44146e-10	-2.86425	0.115	0.28	5.2759e-06	Up_in_2D
SCARB1	1.44702e-10	-0.762504	0.386	0.604	5.29624e-06	Up_in_2D
TAPBP	1.4513e-10	-0.560643	0.795	0.902	5.31191e-06	Up_in_2D
CYBRD1	1.45258e-10	-0.782313	0.802	0.833	5.31658e-06	Up_in_2D
CAP1	1.46763e-10	-0.61482	0.925	0.953	5.37166e-06	Up_in_2D
AC091563.1	1.47431e-10	-1.06487	0.246	0.458	5.39613e-06	Up_in_2D
C4orf48	1.4821e-10	0.439834	0.92	0.796	5.42464e-06	Up_in_3D
NAPEPLD	1.48235e-10	-1.31294	0.27	0.48	5.42553e-06	Up_in_2D
OSBPL10	1.48711e-10	-0.86767	0.49	0.705	5.44295e-06	Up_in_2D
OLR1	1.50394e-10	-1.93301	0.022	0.124	5.50458e-06	Up_in_2D
METRN	1.52654e-10	0.519236	0.886	0.844	5.5873e-06	Up_in_3D
RBM6	1.53033e-10	-0.818781	0.866	0.913	5.60114e-06	Up_in_2D
ZNF142	1.53165e-10	-0.857555	0.232	0.451	5.60601e-06	Up_in_2D
PPFIA4	1.53403e-10	-1.54409	0.018	0.113	5.6147e-06	Up_in_2D
AC048341.2	1.54716e-10	-1.31628	0.066	0.211	5.66275e-06	Up_in_2D
AL078587.2	1.55143e-10	-1.32584	0.121	0.298	5.67839e-06	Up_in_2D
FTX	1.55329e-10	-1.09873	0.928	0.942	5.68521e-06	Up_in_2D
LPCAT3	1.55639e-10	-0.773779	0.482	0.709	5.69655e-06	Up_in_2D
FLRT3	1.55686e-10	-2.16474	0.127	0.295	5.69826e-06	Up_in_2D
SH3TC1	1.57745e-10	-2.28402	0.099	0.255	5.77363e-06	Up_in_2D
AC112721.2	1.58583e-10	1.44502	0.24	0.062	5.80431e-06	Up_in_3D
HIF1A-AS1	1.59229e-10	-1.75441	0.088	0.244	5.82794e-06	Up_in_2D
KRAS	1.60371e-10	-0.538797	0.832	0.895	5.86973e-06	Up_in_2D
MMAB	1.60737e-10	-0.536953	0.711	0.782	5.88314e-06	Up_in_2D
SCAP	1.61264e-10	-0.376789	0.473	0.68	5.90243e-06	Up_in_2D
CDKL5	1.61364e-10	-0.927042	0.472	0.709	5.90608e-06	Up_in_2D
IQGAP1	1.61849e-10	-0.348227	0.92	0.964	5.92384e-06	Up_in_2D
RNF144B	1.64218e-10	-2.62121	0.053	0.182	6.01054e-06	Up_in_2D
MFAP3	1.65798e-10	-0.701115	0.447	0.68	6.06838e-06	Up_in_2D
LRCH1	1.67829e-10	-1.31023	0.621	0.793	6.1427e-06	Up_in_2D
PLS3-AS1	1.69334e-10	-2.25181	0.056	0.189	6.19778e-06	Up_in_2D
AC023590.1	1.71123e-10	-5.12735	0.034	0.145	6.26328e-06	Up_in_2D
SLC25A43	1.71166e-10	-0.830198	0.63	0.785	6.26484e-06	Up_in_2D
VPS13A	1.72251e-10	-0.738257	0.73	0.887	6.30456e-06	Up_in_2D
GSN-AS1	1.7338e-10	-1.96965	0.013	0.102	6.34587e-06	Up_in_2D
SEMA4G	1.75529e-10	-2.6373	0.046	0.171	6.42455e-06	Up_in_2D
PAWR	1.7557e-10	-1.03132	0.832	0.887	6.42602e-06	Up_in_2D
IREB2	1.75579e-10	-0.62132	0.723	0.876	6.42635e-06	Up_in_2D
STRN	1.75752e-10	-0.665404	0.724	0.862	6.4327e-06	Up_in_2D
TMEM205	1.78834e-10	0.666864	0.833	0.731	6.54551e-06	Up_in_3D
SNHG8	1.79748e-10	0.492206	0.9	0.84	6.57896e-06	Up_in_3D
ZNF343	1.79859e-10	-1.1051	0.189	0.389	6.58302e-06	Up_in_2D
DSC3	1.80997e-10	-1.91653	0.049	0.175	6.62468e-06	Up_in_2D
ZKSCAN1	1.82338e-10	-0.606551	0.824	0.913	6.67374e-06	Up_in_2D
CTNND2	1.82669e-10	-4.9879	0.024	0.124	6.68588e-06	Up_in_2D
PPP1R3C	1.83698e-10	-2.17894	0.094	0.251	6.72351e-06	Up_in_2D
VPS28	1.84005e-10	0.495666	0.9	0.807	6.73477e-06	Up_in_3D
AL359094.1	1.84811e-10	-2.72211	0.105	0.262	6.76428e-06	Up_in_2D
TTC23L	1.85227e-10	2.25455	0.233	0.058	6.77951e-06	Up_in_3D
RTN3	1.856e-10	-0.389472	0.907	0.935	6.79314e-06	Up_in_2D
ARHGAP26	1.90644e-10	-0.986406	0.609	0.804	6.97777e-06	Up_in_2D
SPRY2	1.90997e-10	1.27876	0.633	0.513	6.99068e-06	Up_in_3D
TMEM131L	1.91748e-10	-1.36097	0.432	0.651	7.01815e-06	Up_in_2D
DNAJA1	1.93543e-10	0.433275	0.941	0.884	7.08389e-06	Up_in_3D
FRY	1.97143e-10	-1.5592	0.389	0.607	7.21565e-06	Up_in_2D
RPS21	1.97183e-10	0.332256	0.963	0.953	7.21709e-06	Up_in_3D
GAS6-DT	1.97288e-10	-1.30468	0.117	0.287	7.22093e-06	Up_in_2D
GPRC5B	1.97925e-10	-0.813965	0.378	0.6	7.24424e-06	Up_in_2D
VTI1A	1.98987e-10	-0.864027	0.841	0.924	7.28311e-06	Up_in_2D
MBD2	1.99061e-10	-0.497395	0.861	0.916	7.28584e-06	Up_in_2D
CGREF1	2.01373e-10	-1.04655	0.32	0.535	7.37046e-06	Up_in_2D
DLGAP4-AS1	2.02822e-10	-1.41951	0.264	0.473	7.42347e-06	Up_in_2D
LINC01133	2.04149e-10	-0.931947	0.681	0.735	7.47206e-06	Up_in_2D
MEGF9	2.07207e-10	-1.21768	0.447	0.676	7.58399e-06	Up_in_2D
AC079336.4	2.08806e-10	-2.17551	0.096	0.255	7.6425e-06	Up_in_2D
ABL1	2.09292e-10	-0.709929	0.836	0.924	7.66029e-06	Up_in_2D
NEDD4L	2.1387e-10	-2.18271	0.235	0.44	7.82786e-06	Up_in_2D
LATS1	2.15748e-10	-0.657184	0.633	0.829	7.89659e-06	Up_in_2D
ATP5IF1	2.17056e-10	0.385338	0.922	0.869	7.94448e-06	Up_in_3D
ZNF12	2.21509e-10	-0.996216	0.46	0.691	8.10746e-06	Up_in_2D
SNX18	2.24914e-10	-0.668008	0.543	0.72	8.23208e-06	Up_in_2D
FAM193A	2.26879e-10	-0.642243	0.733	0.855	8.30399e-06	Up_in_2D
API5	2.28215e-10	-0.482486	0.751	0.858	8.35289e-06	Up_in_2D
HMOX1	2.29657e-10	1.47146	0.647	0.56	8.40568e-06	Up_in_3D
AL691447.2	2.29802e-10	-1.11222	0.086	0.247	8.41097e-06	Up_in_2D
XPNPEP3	2.30989e-10	-0.658952	0.624	0.804	8.45443e-06	Up_in_2D
SF3B6	2.32475e-10	0.375792	0.922	0.836	8.50883e-06	Up_in_3D
DENND5A	2.34631e-10	-0.658946	0.81	0.887	8.58771e-06	Up_in_2D
CDH13	2.35251e-10	-0.829602	0.687	0.815	8.61044e-06	Up_in_2D
LINC01772	2.37177e-10	-2.69102	0.05	0.178	8.68092e-06	Up_in_2D
HMGA2-AS1	2.39786e-10	0.124387	0.591	0.411	8.7764e-06	Up_in_3D
CELSR1	2.40585e-10	-2.97028	0.052	0.178	8.80567e-06	Up_in_2D
DCP2	2.41039e-10	-0.756329	0.645	0.829	8.82227e-06	Up_in_2D
MEGF6	2.41318e-10	-1.22406	0.206	0.404	8.8325e-06	Up_in_2D
ZNF219	2.42161e-10	-1.01949	0.173	0.375	8.86334e-06	Up_in_2D
SFI1	2.43198e-10	-1.109	0.308	0.524	8.9013e-06	Up_in_2D
AL357079.1	2.43299e-10	-0.370031	0.018	0.113	8.905e-06	Up_in_2D
TBC1D22A	2.45387e-10	-0.571806	0.817	0.913	8.9814e-06	Up_in_2D
PLEKHG1	2.45589e-10	-2.00999	0.32	0.527	8.9888e-06	Up_in_2D
ATL3	2.47092e-10	-0.377528	0.826	0.905	9.04382e-06	Up_in_2D
CHCHD7	2.51406e-10	0.710195	0.78	0.764	9.20169e-06	Up_in_3D
EN1	2.51603e-10	1.40377	0.389	0.185	9.2089e-06	Up_in_3D
ATXN7L1	2.52456e-10	-1.17291	0.586	0.756	9.24014e-06	Up_in_2D
SLC39A9	2.53096e-10	-0.580588	0.633	0.844	9.26357e-06	Up_in_2D
PPIC	2.53118e-10	0.433285	0.913	0.811	9.26436e-06	Up_in_3D
RAD1	2.53202e-10	-0.737953	0.556	0.713	9.26746e-06	Up_in_2D
AURKAIP1	2.59589e-10	0.442868	0.912	0.815	9.50121e-06	Up_in_3D
IER3	2.60042e-10	1.04515	0.853	0.829	9.5178e-06	Up_in_3D
PIP5K1C	2.70181e-10	-0.127393	0.544	0.756	9.8889e-06	Up_in_2D
SLC25A17	2.70616e-10	-0.909164	0.603	0.8	9.90483e-06	Up_in_2D
SF3B5	2.71611e-10	0.413958	0.897	0.804	9.94124e-06	Up_in_3D
FNTB	2.73018e-10	-1.232	0.392	0.618	9.99271e-06	Up_in_2D
PELI2	2.73178e-10	0.794848	0.706	0.545	9.9986e-06	Up_in_3D
PDE6D	2.7466e-10	-0.792784	0.481	0.702	1.00528e-05	Up_in_2D
LRP8	2.79005e-10	-0.668506	0.267	0.484	1.02119e-05	Up_in_2D
DMD	2.79502e-10	-1.30878	0.633	0.778	1.023e-05	Up_in_2D
CELF2	2.83641e-10	-0.836882	0.401	0.589	1.03815e-05	Up_in_2D
ERCC2	2.84365e-10	-0.596573	0.4	0.604	1.04081e-05	Up_in_2D
CLMN	2.88069e-10	-2.59611	0.122	0.287	1.05436e-05	Up_in_2D
KDM4A	2.91507e-10	-0.650651	0.56	0.749	1.06695e-05	Up_in_2D
LRRFIP1	2.92876e-10	-0.350166	0.944	0.971	1.07195e-05	Up_in_2D
CUL4B	2.93813e-10	0.666656	0.833	0.793	1.07538e-05	Up_in_3D
ZFHX2	2.93813e-10	-2.64057	0.049	0.175	1.07539e-05	Up_in_2D
AP003110.1	2.96317e-10	-2.57089	0.027	0.131	1.08455e-05	Up_in_2D
ISOC2	2.9832e-10	0.574867	0.824	0.76	1.09188e-05	Up_in_3D
NDUFAF4	3.00007e-10	0.831384	0.764	0.713	1.09806e-05	Up_in_3D
GATM	3.01469e-10	-1.69492	0.088	0.247	1.10341e-05	Up_in_2D
RNF170	3.02173e-10	-0.596824	0.624	0.818	1.10598e-05	Up_in_2D
ITCH	3.07022e-10	-0.524388	0.858	0.938	1.12373e-05	Up_in_2D
TMEM14C	3.07187e-10	0.372596	0.923	0.84	1.12433e-05	Up_in_3D
RPL41	3.08318e-10	0.348411	0.981	0.96	1.12848e-05	Up_in_3D
MYO1H	3.10057e-10	-1.66862	0.075	0.225	1.13484e-05	Up_in_2D
ACTR3B	3.10709e-10	-0.840674	0.288	0.52	1.13723e-05	Up_in_2D
CARD19	3.13187e-10	0.816008	0.745	0.662	1.1463e-05	Up_in_3D
CTPS2	3.17224e-10	-1.39275	0.385	0.596	1.16107e-05	Up_in_2D
GNA13	3.17847e-10	-0.800282	0.643	0.833	1.16335e-05	Up_in_2D
MAP3K21	3.18326e-10	-0.895547	0.078	0.225	1.1651e-05	Up_in_2D
PAPSS2	3.18448e-10	-0.828173	0.895	0.909	1.16555e-05	Up_in_2D
KIF3B	3.22017e-10	-0.487833	0.646	0.811	1.17862e-05	Up_in_2D
AC073593.2	3.25473e-10	-2.84632	0.043	0.164	1.19126e-05	Up_in_2D
DCTN1	3.34868e-10	-0.647056	0.737	0.825	1.22565e-05	Up_in_2D
COX5A	3.38713e-10	0.460605	0.922	0.847	1.23972e-05	Up_in_3D
PHF21A	3.41608e-10	-0.800306	0.783	0.887	1.25032e-05	Up_in_2D
DNAJC6	3.46744e-10	-2.85663	0.071	0.207	1.26912e-05	Up_in_2D
DOCK5	3.47284e-10	-1.23635	0.724	0.829	1.27109e-05	Up_in_2D
CDYL	3.53672e-10	-0.448025	0.848	0.913	1.29448e-05	Up_in_2D
MAP3K10	3.53721e-10	-0.912994	0.237	0.444	1.29465e-05	Up_in_2D
NSDHL	3.55014e-10	-1.18508	0.454	0.647	1.29939e-05	Up_in_2D
RFNG	3.55534e-10	0.972662	0.737	0.702	1.30129e-05	Up_in_3D
POLR2C	3.58228e-10	0.581349	0.742	0.727	1.31115e-05	Up_in_3D
COX4I1	3.6603e-10	0.339573	0.941	0.905	1.33971e-05	Up_in_3D
SRRM3	3.69261e-10	1.57998	0.345	0.156	1.35153e-05	Up_in_3D
SNHG7	3.70116e-10	0.48292	0.875	0.833	1.35466e-05	Up_in_3D
TYW5	3.70263e-10	-1.21755	0.445	0.673	1.3552e-05	Up_in_2D
NAT14	3.74279e-10	1.36883	0.583	0.491	1.3699e-05	Up_in_3D
HOOK3	3.84622e-10	-0.546817	0.873	0.942	1.40775e-05	Up_in_2D
TBC1D12	3.85658e-10	-0.833868	0.558	0.735	1.41155e-05	Up_in_2D
FIG4	3.86428e-10	-0.772126	0.341	0.567	1.41436e-05	Up_in_2D
KATNAL1	3.8645e-10	-0.735517	0.634	0.8	1.41444e-05	Up_in_2D
GSDME	3.86459e-10	-0.814008	0.527	0.691	1.41448e-05	Up_in_2D
TNIK	3.91111e-10	-1.18434	0.634	0.753	1.43151e-05	Up_in_2D
YWHAG	3.95244e-10	-0.374415	0.888	0.913	1.44663e-05	Up_in_2D
CCPG1	3.95517e-10	0.457135	0.898	0.891	1.44763e-05	Up_in_3D
HMBOX1	4.08189e-10	-0.976241	0.714	0.836	1.49401e-05	Up_in_2D
RNF185	4.08762e-10	-0.636733	0.544	0.756	1.49611e-05	Up_in_2D
ITGA6	4.12315e-10	-2.0147	0.105	0.262	1.50911e-05	Up_in_2D
CAB39	4.13623e-10	-0.672242	0.765	0.902	1.5139e-05	Up_in_2D
PWWP3B	4.14746e-10	-1.50239	0.038	0.153	1.51801e-05	Up_in_2D
PHLPP2	4.15722e-10	-1.36206	0.438	0.644	1.52159e-05	Up_in_2D
PGRMC1	4.16948e-10	0.47257	0.867	0.796	1.52607e-05	Up_in_3D
GFM2	4.172e-10	-0.847884	0.487	0.72	1.52699e-05	Up_in_2D
RASSF8	4.21818e-10	0.484801	0.906	0.909	1.5439e-05	Up_in_3D
EIF4E	4.28913e-10	-0.47822	0.798	0.891	1.56986e-05	Up_in_2D
DOCK11	4.29115e-10	-1.18723	0.617	0.764	1.5706e-05	Up_in_2D
MIPEP	4.32869e-10	-0.68149	0.51	0.731	1.58434e-05	Up_in_2D
MIR22HG	4.33065e-10	0.685579	0.816	0.796	1.58506e-05	Up_in_3D
ABLIM3	4.3967e-10	0.446156	0.863	0.811	1.60924e-05	Up_in_3D
EVI5	4.40158e-10	-0.563237	0.912	0.975	1.61102e-05	Up_in_2D
UBA3	4.40593e-10	-0.623161	0.72	0.873	1.61261e-05	Up_in_2D
GPT2	4.41211e-10	-0.226066	0.299	0.52	1.61487e-05	Up_in_2D
SHB	4.44003e-10	-1.10229	0.506	0.709	1.62509e-05	Up_in_2D
FOXJ3	4.45435e-10	-0.696496	0.773	0.887	1.63034e-05	Up_in_2D
TMEM97	4.46666e-10	-0.513405	0.333	0.56	1.63484e-05	Up_in_2D
METTL2B	4.48255e-10	-0.592242	0.65	0.822	1.64066e-05	Up_in_2D
SSH2	4.52067e-10	-0.97488	0.822	0.905	1.65461e-05	Up_in_2D
RPS6KB1	4.5517e-10	-0.589053	0.647	0.844	1.66597e-05	Up_in_2D
CEP112	4.57049e-10	-0.694966	0.627	0.833	1.67285e-05	Up_in_2D
MGRN1	4.6316e-10	-0.673169	0.571	0.782	1.69521e-05	Up_in_2D
AC131568.1	4.648e-10	-2.42374	0.106	0.265	1.70122e-05	Up_in_2D
PSMB6	4.72097e-10	0.423573	0.907	0.833	1.72792e-05	Up_in_3D
AC004253.1	4.75883e-10	-2.00318	0.149	0.331	1.74178e-05	Up_in_2D
DCUN1D4	4.76654e-10	-0.646242	0.752	0.858	1.7446e-05	Up_in_2D
SGPP1	4.79747e-10	-1.02445	0.46	0.691	1.75592e-05	Up_in_2D
ST3GAL1	4.84458e-10	-0.7145	0.833	0.916	1.77317e-05	Up_in_2D
KRIT1	4.85151e-10	-0.541785	0.774	0.891	1.7757e-05	Up_in_2D
TMSB10	4.85268e-10	0.352183	0.972	0.964	1.77613e-05	Up_in_3D
AC026471.4	4.9151e-10	-0.835079	0.235	0.44	1.79897e-05	Up_in_2D
ZC3HAV1L	4.99354e-10	-1.0417	0.145	0.331	1.82768e-05	Up_in_2D
COX6A1	5.00395e-10	0.364213	0.932	0.855	1.83149e-05	Up_in_3D
AC008397.1	5.01741e-10	5.54303	0.128	0	1.83642e-05	Up_in_3D
C12orf65	5.12671e-10	-0.595602	0.525	0.735	1.87643e-05	Up_in_2D
AC068491.3	5.13732e-10	-1.60487	0.096	0.255	1.88031e-05	Up_in_2D
CATSPER2	5.14348e-10	-1.43456	0.168	0.356	1.88256e-05	Up_in_2D
PACS1	5.22639e-10	-0.759868	0.881	0.938	1.91291e-05	Up_in_2D
SNX4	5.31458e-10	-0.512581	0.799	0.902	1.94519e-05	Up_in_2D
AC126182.3	5.35134e-10	-1.69297	0.075	0.218	1.95865e-05	Up_in_2D
ALG9	5.35351e-10	-0.672588	0.409	0.625	1.95944e-05	Up_in_2D
PNPT1	5.38116e-10	-0.615795	0.711	0.858	1.96956e-05	Up_in_2D
MOSPD2	5.40026e-10	-0.763135	0.574	0.731	1.97655e-05	Up_in_2D
RBSN	5.41643e-10	-0.506485	0.413	0.64	1.98247e-05	Up_in_2D
AC025580.2	5.47929e-10	-4.3979	0.049	0.171	2.00548e-05	Up_in_2D
CTC1	5.49365e-10	-1.03456	0.088	0.244	2.01073e-05	Up_in_2D
NCOA7	5.52166e-10	-0.594584	0.889	0.938	2.02098e-05	Up_in_2D
HUWE1	5.52483e-10	-0.358531	0.889	0.942	2.02214e-05	Up_in_2D
GAS6	5.5479e-10	-0.73669	0.844	0.865	2.03059e-05	Up_in_2D
STK39	5.66737e-10	-1.02424	0.794	0.898	2.07431e-05	Up_in_2D
ZMYM4-AS1	5.7052e-10	-1.5058	0.15	0.338	2.08816e-05	Up_in_2D
KRT18	5.76347e-10	-1.18792	0.801	0.884	2.10949e-05	Up_in_2D
QSER1	5.78553e-10	-0.52161	0.65	0.844	2.11756e-05	Up_in_2D
TEAD4	5.8549e-10	-0.928576	0.391	0.615	2.14295e-05	Up_in_2D
EHHADH	5.85741e-10	-0.981382	0.211	0.418	2.14387e-05	Up_in_2D
AHCYL2	5.86627e-10	-1.29138	0.558	0.691	2.14711e-05	Up_in_2D
ZNF213-AS1	5.91033e-10	-0.696671	0.221	0.425	2.16324e-05	Up_in_2D
CEPT1	5.94503e-10	-0.691082	0.54	0.738	2.17594e-05	Up_in_2D
TAOK3	5.95005e-10	-0.490149	0.866	0.913	2.17778e-05	Up_in_2D
ENO4	5.95804e-10	-2.83174	0.152	0.32	2.1807e-05	Up_in_2D
CARS-AS1	5.98221e-10	-3.45804	0.028	0.131	2.18955e-05	Up_in_2D
ABCA3	5.98779e-10	-2.95033	0.046	0.164	2.19159e-05	Up_in_2D
KDM2B-DT	5.99651e-10	-2.3727	0.029	0.135	2.19478e-05	Up_in_2D
OCRL	6.01801e-10	-1.0646	0.37	0.589	2.20265e-05	Up_in_2D
ZNF91	6.02018e-10	-0.924033	0.64	0.822	2.20345e-05	Up_in_2D
ZNF106	6.10559e-10	-0.489984	0.857	0.916	2.23471e-05	Up_in_2D
UBA52	6.13151e-10	0.323172	0.962	0.913	2.24419e-05	Up_in_3D
SARM1	6.15004e-10	-0.215554	0.243	0.444	2.25097e-05	Up_in_2D
DUSP16	6.16532e-10	-2.02694	0.379	0.571	2.25657e-05	Up_in_2D
HMCN1	6.18278e-10	1.13498	0.534	0.367	2.26296e-05	Up_in_3D
RAB11FIP1	6.22043e-10	-2.33894	0.351	0.531	2.27674e-05	Up_in_2D
MRPL57	6.24132e-10	0.467385	0.892	0.789	2.28438e-05	Up_in_3D
KLHL23	6.27557e-10	-1.14697	0.27	0.487	2.29692e-05	Up_in_2D
ESR2	6.29456e-10	-3.53489	0.093	0.24	2.30387e-05	Up_in_2D
NFKB1	6.31114e-10	1.1461	0.861	0.88	2.30994e-05	Up_in_3D
NSD3	6.33469e-10	-0.565213	0.861	0.924	2.31856e-05	Up_in_2D
ACTN1-AS1	6.33578e-10	-2.93687	0.027	0.127	2.31896e-05	Up_in_2D
LINC01535	6.33986e-10	-1.83858	0.04	0.156	2.32045e-05	Up_in_2D
TTC9C	6.42981e-10	-0.526734	0.549	0.771	2.35337e-05	Up_in_2D
SCO1	6.43831e-10	-0.616864	0.711	0.811	2.35648e-05	Up_in_2D
RASA1	6.45347e-10	-0.869093	0.774	0.898	2.36203e-05	Up_in_2D
CASTOR3	6.53561e-10	-0.759784	0.335	0.545	2.3921e-05	Up_in_2D
PSMA1	6.54908e-10	0.322777	0.91	0.898	2.39703e-05	Up_in_3D
CEP104	6.56435e-10	-0.637404	0.547	0.749	2.40262e-05	Up_in_2D
ATRAID	6.56892e-10	0.447436	0.885	0.785	2.40429e-05	Up_in_3D
ZNF23	6.58679e-10	-1.18844	0.31	0.538	2.41083e-05	Up_in_2D
RAD9A	6.60667e-10	-1.41296	0.484	0.676	2.41811e-05	Up_in_2D
CABLES1	6.60774e-10	-0.958665	0.282	0.498	2.4185e-05	Up_in_2D
TMEM135	6.63152e-10	-0.735211	0.676	0.807	2.4272e-05	Up_in_2D
PEA15	6.6331e-10	-0.586503	0.799	0.833	2.42778e-05	Up_in_2D
MRPL28	6.72931e-10	0.467982	0.826	0.76	2.463e-05	Up_in_3D
UQCRC1	6.73246e-10	0.574655	0.86	0.818	2.46415e-05	Up_in_3D
MYO16-AS1	6.8175e-10	-2.64528	0.044	0.16	2.49527e-05	Up_in_2D
MRFAP1	6.85089e-10	0.353726	0.903	0.836	2.50749e-05	Up_in_3D
IL17RC	6.89223e-10	1.18191	0.59	0.487	2.52263e-05	Up_in_3D
CHST3	6.89954e-10	-0.996422	0.42	0.647	2.5253e-05	Up_in_2D
ZNF32	6.97491e-10	0.675429	0.771	0.742	2.55289e-05	Up_in_3D
TMEM18	7.17272e-10	0.620619	0.83	0.785	2.62529e-05	Up_in_3D
RAD54L2	7.22419e-10	-0.744274	0.55	0.742	2.64413e-05	Up_in_2D
APOL6	7.25537e-10	-0.987967	0.605	0.756	2.65554e-05	Up_in_2D
[truncated: 1,746 more rows]

## Sheet: Hepatoblast
Gene	p_val	avg_log2FC	pct.1	pct.2	p_val_adj	Direction
CXCR4	1.78061e-07	1.26892	1	0.875	0.00651723	Up_in_3D

## Sheet: Hepatocytes
Gene	p_val	avg_log2FC	pct.1	pct.2	p_val_adj	Direction
APOB	2.86108e-88	-1.84338	0.576	0.895	1.04718e-83	Up_in_2D
PLIN2	1.86725e-65	-1.81872	0.465	0.751	6.83432e-61	Up_in_2D
MT1G	1.22103e-62	1.9409	0.83	0.552	4.46911e-58	Up_in_3D
RBP4	2.36442e-61	1.54491	0.839	0.501	8.654e-57	Up_in_3D
NDUFA4	6.26951e-56	1.44246	0.724	0.37	2.2947e-51	Up_in_3D
AKR1C2	3.45026e-53	1.31774	0.858	0.581	1.26283e-48	Up_in_3D
CP	2.67941e-49	-1.48827	0.476	0.728	9.80689e-45	Up_in_2D
MT1H	1.23179e-47	2.03004	0.509	0.184	4.50846e-43	Up_in_3D
COX8A	7.78809e-45	1.52952	0.591	0.272	2.85052e-40	Up_in_3D
RPL41	6.1114e-42	0.862455	0.923	0.848	2.23683e-37	Up_in_3D
CTSB	7.2415e-42	-1.6336	0.545	0.712	2.65046e-37	Up_in_2D
GAPDH	2.13027e-40	0.906068	0.903	0.809	7.797e-36	Up_in_3D
MT1M	4.68394e-39	1.7191	0.6	0.293	1.71437e-34	Up_in_3D
HPD	3.74008e-38	1.1876	0.736	0.45	1.3689e-33	Up_in_3D
CRP	1.36864e-37	-1.91851	0.356	0.601	5.00936e-33	Up_in_2D
RPL30	4.14459e-37	0.897084	0.852	0.64	1.51696e-32	Up_in_3D
APOC3	5.28147e-37	1.31472	0.789	0.499	1.93307e-32	Up_in_3D
RPS23	1.68722e-36	0.817227	0.87	0.683	6.1754e-32	Up_in_3D
COX6C	5.55881e-36	1.14824	0.697	0.423	2.03458e-31	Up_in_3D
COX6A1	6.16038e-36	1.14002	0.652	0.352	2.25476e-31	Up_in_3D
GSTA1	2.57932e-35	1.56122	0.545	0.265	9.44059e-31	Up_in_3D
DDT	4.04836e-35	1.20291	0.598	0.304	1.48174e-30	Up_in_3D
HULC	5.07165e-35	1.96281	0.426	0.172	1.85627e-30	Up_in_3D
COX7A2	6.47834e-35	1.12032	0.67	0.387	2.37114e-30	Up_in_3D
MT2A	1.23098e-34	0.767693	0.985	0.996	4.50552e-30	Up_in_3D
SDS	6.33485e-33	1.29812	0.395	0.136	2.31862e-28	Up_in_3D
SRP14	6.37192e-33	1.00364	0.708	0.421	2.33219e-28	Up_in_3D
NME2	4.01583e-32	0.839668	0.811	0.604	1.46983e-27	Up_in_3D
COX5B	4.70747e-32	1.03997	0.652	0.367	1.72298e-27	Up_in_3D
CHCHD10	8.60367e-32	1.05687	0.694	0.445	3.14903e-27	Up_in_3D
CYB5A	3.21996e-31	1.04207	0.697	0.43	1.17854e-26	Up_in_3D
MGST3	3.54467e-31	1.22333	0.609	0.341	1.29739e-26	Up_in_3D
RPS15A	1.19398e-30	0.783269	0.818	0.568	4.3701e-26	Up_in_3D
HINT1	1.59661e-30	0.926177	0.752	0.527	5.84376e-26	Up_in_3D
ATP5MC3	2.32528e-30	1.01409	0.683	0.427	8.51074e-26	Up_in_3D
PPDPF	3.71718e-30	1.06404	0.559	0.274	1.36053e-25	Up_in_3D
LGALS4	4.10768e-30	1.10624	0.63	0.362	1.50345e-25	Up_in_3D
TXN	6.50556e-30	0.824576	0.862	0.686	2.3811e-25	Up_in_3D
UQCRQ	9.88643e-30	0.894429	0.768	0.524	3.61853e-25	Up_in_3D
NDUFA7	1.01946e-29	1.47243	0.394	0.159	3.73132e-25	Up_in_3D
MGP	1.04872e-29	1.84393	0.435	0.17	3.83842e-25	Up_in_3D
HIF1A	8.39451e-29	-1.71058	0.377	0.556	3.07248e-24	Up_in_2D
COX7B	9.68089e-29	1.02429	0.636	0.365	3.5433e-24	Up_in_3D
ATP5MF	1.29199e-28	0.974334	0.627	0.355	4.7288e-24	Up_in_3D
NDUFA1	1.84223e-28	1.00892	0.605	0.327	6.74273e-24	Up_in_3D
SERF2	2.2691e-28	0.721746	0.859	0.679	8.30513e-24	Up_in_3D
PRDX6	8.75356e-28	0.915838	0.686	0.431	3.20389e-23	Up_in_3D
DBI	1.31634e-27	0.910376	0.714	0.467	4.81793e-23	Up_in_3D
SLC25A5	1.32759e-27	1.00192	0.602	0.345	4.8591e-23	Up_in_3D
BHMT	1.96098e-27	2.6078	0.23	0.054	7.17739e-23	Up_in_3D
NAMPT	2.15289e-27	-1.32368	0.467	0.609	7.87979e-23	Up_in_2D
RIDA	2.53047e-27	1.23138	0.467	0.231	9.26176e-23	Up_in_3D
RPL19	2.76255e-27	0.748672	0.85	0.699	1.01112e-22	Up_in_3D
OST4	3.31852e-27	0.880519	0.603	0.333	1.21461e-22	Up_in_3D
ATP5MG	4.01619e-27	0.93126	0.642	0.38	1.46997e-22	Up_in_3D
NDUFB4	8.4829e-27	1.07273	0.53	0.274	3.10482e-22	Up_in_3D
SQSTM1	1.22865e-26	-0.595801	0.861	0.899	4.49697e-22	Up_in_2D
UBL5	1.33786e-26	0.801588	0.598	0.323	4.89669e-22	Up_in_3D
ARG1	1.64493e-26	1.68676	0.392	0.174	6.02061e-22	Up_in_3D
RPL10	1.7842e-26	0.692349	0.876	0.754	6.53034e-22	Up_in_3D
COX7C	2.03249e-26	0.759081	0.756	0.517	7.43911e-22	Up_in_3D
UQCR11	2.03819e-26	0.901971	0.676	0.431	7.45999e-22	Up_in_3D
ATP5MD	2.65434e-26	0.903281	0.712	0.503	9.71517e-22	Up_in_3D
FBP1	1.2215e-25	1.19582	0.414	0.187	4.47083e-21	Up_in_3D
RPL10A	1.32987e-25	0.821894	0.759	0.552	4.86746e-21	Up_in_3D
RPL12	1.57424e-25	0.797335	0.842	0.705	5.76189e-21	Up_in_3D
AKR7A3	2.34417e-25	1.79752	0.329	0.128	8.57991e-21	Up_in_3D
PRDX2	2.6727e-25	1.01466	0.562	0.309	9.78234e-21	Up_in_3D
SKP1	2.71026e-25	0.934807	0.615	0.353	9.91984e-21	Up_in_3D
NDUFS7	3.98109e-25	1.16307	0.418	0.195	1.45712e-20	Up_in_3D
TMSB4X	4.53721e-25	0.706122	0.898	0.899	1.66066e-20	Up_in_3D
ASPG	4.63321e-25	2.75847	0.194	0.04	1.6958e-20	Up_in_3D
ATP5IF1	6.16498e-25	0.973225	0.565	0.321	2.25644e-20	Up_in_3D
UQCR10	8.22386e-25	0.907718	0.591	0.332	3.01002e-20	Up_in_3D
LGALS1	8.92935e-25	0.750209	0.888	0.781	3.26823e-20	Up_in_3D
ATP5F1D	1.59255e-24	0.858676	0.661	0.412	5.82888e-20	Up_in_3D
PARK7	1.6009e-24	0.843145	0.62	0.356	5.85944e-20	Up_in_3D
APRT	1.65487e-24	0.871099	0.608	0.344	6.05698e-20	Up_in_3D
FOS	1.99008e-24	1.53687	0.258	0.079	7.28389e-20	Up_in_3D
RPS18	2.37251e-24	0.688529	0.888	0.804	8.68363e-20	Up_in_3D
PTGR1	2.65684e-24	0.685331	0.885	0.696	9.7243e-20	Up_in_3D
ECHS1	2.68952e-24	0.945398	0.533	0.285	9.8439e-20	Up_in_3D
COX5A	3.22988e-24	0.942528	0.606	0.356	1.18217e-19	Up_in_3D
APOC2	3.41321e-24	0.826056	0.794	0.594	1.24927e-19	Up_in_3D
RPL26	3.79308e-24	0.682116	0.855	0.721	1.38831e-19	Up_in_3D
ANKRD1	4.27305e-24	-1.56656	0.253	0.464	1.56398e-19	Up_in_2D
NDUFB1	7.38405e-24	0.950963	0.518	0.279	2.70264e-19	Up_in_3D
S100A11	1.19538e-23	0.829912	0.786	0.601	4.3752e-19	Up_in_3D
COX6B1	1.43105e-23	0.840293	0.68	0.452	5.23779e-19	Up_in_3D
ATP5MC1	1.69476e-23	0.951237	0.527	0.283	6.20301e-19	Up_in_3D
PABPC1	1.84758e-23	-1.57448	0.448	0.601	6.76232e-19	Up_in_2D
FAU	1.90768e-23	0.709286	0.771	0.55	6.98231e-19	Up_in_3D
RPS13	2.11748e-23	0.680211	0.818	0.633	7.75017e-19	Up_in_3D
RHOD	2.46574e-23	1.09762	0.473	0.251	9.02484e-19	Up_in_3D
C8G	2.48985e-23	1.11605	0.477	0.249	9.11311e-19	Up_in_3D
NDUFB3	2.54898e-23	0.906628	0.47	0.238	9.32953e-19	Up_in_3D
IL18	3.80043e-23	1.44889	0.35	0.149	1.391e-18	Up_in_3D
CHCHD2	4.63676e-23	0.739388	0.72	0.469	1.6971e-18	Up_in_3D
ELOB	5.73073e-23	0.849129	0.639	0.388	2.0975e-18	Up_in_3D
RPS27	7.00982e-23	0.655855	0.829	0.668	2.56566e-18	Up_in_3D
RPS15	7.6101e-23	0.627544	0.824	0.631	2.78537e-18	Up_in_3D
FGA	7.78805e-23	-0.563342	0.803	0.917	2.8505e-18	Up_in_2D
RPS10	1.08403e-22	0.798029	0.632	0.372	3.96765e-18	Up_in_3D
UQCRH	2.43067e-22	0.780706	0.602	0.349	8.89651e-18	Up_in_3D
CYC1	2.59245e-22	1.28462	0.411	0.203	9.48863e-18	Up_in_3D
UQCRB	2.82509e-22	0.728045	0.703	0.468	1.03401e-17	Up_in_3D
BLVRB	2.98126e-22	0.994906	0.548	0.316	1.09117e-17	Up_in_3D
MPC1	5.68322e-22	1.41394	0.395	0.199	2.08011e-17	Up_in_3D
NDUFB2	5.9832e-22	0.759753	0.588	0.339	2.18991e-17	Up_in_3D
MT1F	7.52276e-22	1.56382	0.298	0.116	2.75341e-17	Up_in_3D
MGST1	7.94343e-22	0.633547	0.936	0.84	2.90738e-17	Up_in_3D
ALDH2	1.21336e-21	0.997583	0.429	0.22	4.44101e-17	Up_in_3D
DCXR	1.68634e-21	1.36956	0.359	0.164	6.17219e-17	Up_in_3D
ALDOB	2.00076e-21	0.637981	0.608	0.344	7.323e-17	Up_in_3D
PEPD	2.0143e-21	0.832567	0.524	0.303	7.37255e-17	Up_in_3D
G0S2	2.78606e-21	-2.17185	0.15	0.341	1.01973e-16	Up_in_2D
RPS5	2.95592e-21	0.628976	0.788	0.569	1.08189e-16	Up_in_3D
APOC1	3.75254e-21	0.732074	0.786	0.605	1.37347e-16	Up_in_3D
SH3BGRL3	4.84189e-21	0.796678	0.605	0.353	1.77218e-16	Up_in_3D
FBXO2	1.06449e-20	1.67702	0.3	0.123	3.89615e-16	Up_in_3D
RPS26	1.25867e-20	0.697302	0.812	0.675	4.60685e-16	Up_in_3D
MYDGF	1.32259e-20	0.729423	0.55	0.31	4.84081e-16	Up_in_3D
GCSH	2.00988e-20	0.971759	0.477	0.266	7.35637e-16	Up_in_3D
DECR1	2.48488e-20	0.867038	0.477	0.263	9.0949e-16	Up_in_3D
TESC	3.20926e-20	1.97574	0.239	0.082	1.17462e-15	Up_in_3D
ACSL1	3.24146e-20	-1.59816	0.345	0.499	1.18641e-15	Up_in_2D
ARPC1B	3.85577e-20	0.728764	0.632	0.398	1.41125e-15	Up_in_3D
RPL32	6.39715e-20	0.609316	0.858	0.774	2.34142e-15	Up_in_3D
EIF5A	6.68817e-20	0.837564	0.588	0.353	2.44794e-15	Up_in_3D
ATP5PO	6.74505e-20	0.769459	0.524	0.301	2.46875e-15	Up_in_3D
PSMA2	6.89057e-20	0.887087	0.448	0.242	2.52202e-15	Up_in_3D
NNMT	8.47692e-20	-0.7446	0.753	0.819	3.10264e-15	Up_in_2D
FDPS	9.02852e-20	0.786035	0.605	0.37	3.30453e-15	Up_in_3D
NDUFB8	1.249e-19	0.816723	0.482	0.268	4.57146e-15	Up_in_3D
ATP5PF	1.7647e-19	0.691874	0.65	0.413	6.45898e-15	Up_in_3D
RPL28	1.83351e-19	0.58762	0.88	0.798	6.71081e-15	Up_in_3D
RPS27A	2.03191e-19	0.536654	0.9	0.798	7.43699e-15	Up_in_3D
RPL14	3.54132e-19	0.605207	0.836	0.677	1.29616e-14	Up_in_3D
NACA	4.65562e-19	0.624329	0.761	0.556	1.704e-14	Up_in_3D
HSP90AA1	5.32069e-19	-0.692216	0.73	0.798	1.94743e-14	Up_in_2D
ECHDC2	5.93199e-19	1.17494	0.398	0.208	2.17117e-14	Up_in_3D
GRHPR	6.4285e-19	1.1346	0.418	0.233	2.3529e-14	Up_in_3D
ECI1	6.91862e-19	1.03569	0.395	0.209	2.53228e-14	Up_in_3D
GNG5	1.23775e-18	0.816247	0.538	0.324	4.53029e-14	Up_in_3D
GPX2	1.29197e-18	0.924984	0.45	0.243	4.72873e-14	Up_in_3D
NDUFA6	1.67741e-18	0.839861	0.433	0.232	6.13948e-14	Up_in_3D
AKR1C1	2.54573e-18	0.651787	0.852	0.71	9.31764e-14	Up_in_3D
TRAPPC1	2.65287e-18	1.00124	0.356	0.174	9.70975e-14	Up_in_3D
SEC11C	3.39845e-18	1.03571	0.367	0.182	1.24387e-13	Up_in_3D
HEBP2	4.15194e-18	0.814083	0.441	0.244	1.51965e-13	Up_in_3D
MPC2	4.35942e-18	0.707078	0.544	0.314	1.59559e-13	Up_in_3D
RPS19	4.74382e-18	0.509347	0.918	0.857	1.73629e-13	Up_in_3D
PDCD5	5.11158e-18	0.776318	0.462	0.253	1.87089e-13	Up_in_3D
NDUFB9	5.7327e-18	0.92463	0.445	0.254	2.09823e-13	Up_in_3D
MYL12A	1.03355e-17	0.652231	0.702	0.488	3.7829e-13	Up_in_3D
COPS9	1.07463e-17	0.655673	0.417	0.218	3.93326e-13	Up_in_3D
RPL24	1.33285e-17	0.541597	0.835	0.655	4.87835e-13	Up_in_3D
RPS12	1.44079e-17	0.563629	0.883	0.839	5.27343e-13	Up_in_3D
BLOC1S1	1.46558e-17	0.951751	0.361	0.179	5.36416e-13	Up_in_3D
TXNDC17	1.51096e-17	0.646542	0.642	0.393	5.53027e-13	Up_in_3D
S100A10	1.65899e-17	0.634541	0.826	0.696	6.07207e-13	Up_in_3D
ID3	1.69349e-17	1.75079	0.186	0.054	6.19836e-13	Up_in_3D
SMDT1	1.76137e-17	1.05093	0.303	0.138	6.44678e-13	Up_in_3D
MEGF9	1.83576e-17	-2.42789	0.145	0.307	6.71907e-13	Up_in_2D
C19orf53	1.8523e-17	0.786593	0.398	0.198	6.7796e-13	Up_in_3D
ATP2B4	2.11593e-17	-2.64643	0.158	0.316	7.74452e-13	Up_in_2D
CD151	2.1672e-17	0.659685	0.577	0.361	7.93217e-13	Up_in_3D
RPL7A	2.3596e-17	0.532505	0.841	0.709	8.63637e-13	Up_in_3D
HTATIP2	2.45197e-17	0.735968	0.439	0.247	8.97447e-13	Up_in_3D
ZFP36L1	2.47726e-17	-1.72674	0.248	0.412	9.06703e-13	Up_in_2D
ATP5F1C	2.62881e-17	0.717061	0.502	0.302	9.62171e-13	Up_in_3D
DEFB1	2.81388e-17	0.996104	0.629	0.424	1.02991e-12	Up_in_3D
TMEM256	3.08395e-17	0.871615	0.355	0.177	1.12876e-12	Up_in_3D
ATP5PD	3.20011e-17	0.669163	0.561	0.348	1.17127e-12	Up_in_3D
NDUFB5	4.23824e-17	0.854484	0.37	0.195	1.55124e-12	Up_in_3D
RPL29	4.39776e-17	0.574935	0.805	0.655	1.60962e-12	Up_in_3D
MASP2	5.51598e-17	1.17252	0.33	0.165	2.0189e-12	Up_in_3D
UFC1	6.43211e-17	0.855483	0.336	0.161	2.35422e-12	Up_in_3D
NME1	6.46684e-17	0.833369	0.441	0.246	2.36693e-12	Up_in_3D
EEF1B2	6.83956e-17	0.701456	0.718	0.521	2.50335e-12	Up_in_3D
NDUFA3	6.87591e-17	0.754053	0.405	0.215	2.51665e-12	Up_in_3D
RPS21	7.32081e-17	0.591415	0.797	0.643	2.67949e-12	Up_in_3D
CFL1	7.82881e-17	0.608814	0.747	0.531	2.86542e-12	Up_in_3D
RPS28	1.32059e-16	0.513733	0.867	0.835	4.83349e-12	Up_in_3D
KRT7	1.63878e-16	1.11389	0.503	0.298	5.99809e-12	Up_in_3D
CLDN1	1.68164e-16	-1.73211	0.252	0.411	6.15498e-12	Up_in_2D
ACTA2	1.68553e-16	-2.53407	0.13	0.289	6.16922e-12	Up_in_2D
FOSB	2.02054e-16	2.87546	0.111	0.017	7.39539e-12	Up_in_3D
SLPI	2.28493e-16	0.935601	0.347	0.172	8.36307e-12	Up_in_3D
CIB1	2.35919e-16	0.72017	0.455	0.259	8.63487e-12	Up_in_3D
NDUFV2	2.57845e-16	0.690019	0.609	0.4	9.4374e-12	Up_in_3D
NDUFB10	2.88351e-16	0.673102	0.482	0.275	1.05539e-11	Up_in_3D
POLR2L	3.18606e-16	0.579334	0.676	0.468	1.16613e-11	Up_in_3D
SNHG29	3.18944e-16	0.760846	0.58	0.378	1.16737e-11	Up_in_3D
NDUFAB1	3.68509e-16	0.629153	0.453	0.254	1.34878e-11	Up_in_3D
BTF3	3.69461e-16	0.672246	0.579	0.355	1.35226e-11	Up_in_3D
AKR1C3	4.48466e-16	0.651679	0.656	0.45	1.64143e-11	Up_in_3D
MT1A	4.52895e-16	1.09966	0.38	0.2	1.65764e-11	Up_in_3D
CLU	5.46991e-16	0.841333	0.726	0.555	2.00204e-11	Up_in_3D
UBA52	6.24149e-16	0.543437	0.785	0.649	2.28445e-11	Up_in_3D
HSP90B1	8.0854e-16	-1.05708	0.461	0.587	2.95934e-11	Up_in_2D
SPTBN1	8.73343e-16	-1.34445	0.462	0.548	3.19652e-11	Up_in_2D
HGD	8.78326e-16	1.11373	0.382	0.217	3.21476e-11	Up_in_3D
BIRC3	8.80674e-16	-1.98525	0.176	0.337	3.22336e-11	Up_in_2D
NDUFA2	8.82887e-16	0.804572	0.368	0.197	3.23146e-11	Up_in_3D
KRT18	9.41949e-16	0.709512	0.885	0.847	3.44763e-11	Up_in_3D
PFN1	1.17532e-15	0.598814	0.797	0.622	4.3018e-11	Up_in_3D
SPCS1	1.20025e-15	0.521304	0.445	0.242	4.39302e-11	Up_in_3D
MSRB2	1.58474e-15	0.936215	0.341	0.179	5.80032e-11	Up_in_3D
S100A13	1.58944e-15	0.852163	0.374	0.201	5.81751e-11	Up_in_3D
GPX4	1.97795e-15	0.547085	0.668	0.441	7.2395e-11	Up_in_3D
SDSL	2.02016e-15	1.01512	0.309	0.154	7.39399e-11	Up_in_3D
TAF10	2.14309e-15	0.75685	0.389	0.216	7.84393e-11	Up_in_3D
DNPH1	2.20171e-15	0.916691	0.361	0.191	8.05848e-11	Up_in_3D
TSPO	2.28513e-15	0.677622	0.545	0.339	8.36382e-11	Up_in_3D
CHMP2A	2.48643e-15	0.530594	0.42	0.232	9.10059e-11	Up_in_3D
ITGB1	2.92933e-15	-0.671174	0.67	0.738	1.07216e-10	Up_in_2D
ID1	3.13707e-15	1.44978	0.258	0.116	1.1482e-10	Up_in_3D
SLC39A14	3.3273e-15	-1.80238	0.265	0.4	1.21782e-10	Up_in_2D
RPS7	4.51687e-15	0.484174	0.815	0.683	1.65322e-10	Up_in_3D
CCL15	4.58345e-15	1.45654	0.253	0.114	1.67759e-10	Up_in_3D
PGAM1	5.65162e-15	0.628885	0.398	0.223	2.06855e-10	Up_in_3D
TUFM	5.9478e-15	0.497012	0.424	0.237	2.17695e-10	Up_in_3D
ZFAS1	6.27681e-15	0.729314	0.476	0.29	2.29738e-10	Up_in_3D
DNAJC15	7.65718e-15	0.648791	0.458	0.272	2.8026e-10	Up_in_3D
LAMTOR2	8.07493e-15	0.641913	0.377	0.202	2.9555e-10	Up_in_3D
UXT	8.33209e-15	0.839007	0.339	0.177	3.04963e-10	Up_in_3D
SEC61B	8.41747e-15	0.586455	0.679	0.462	3.08088e-10	Up_in_3D
AZGP1	1.00999e-14	0.712282	0.568	0.368	3.69665e-10	Up_in_3D
LDHA	1.07202e-14	0.634227	0.688	0.501	3.92371e-10	Up_in_3D
RPS27L	1.11328e-14	0.585878	0.7	0.489	4.0747e-10	Up_in_3D
TMA7	1.27677e-14	0.585488	0.532	0.327	4.67311e-10	Up_in_3D
PSMD8	1.35642e-14	0.586552	0.476	0.285	4.96462e-10	Up_in_3D
C1orf122	1.45429e-14	0.99572	0.289	0.14	5.32285e-10	Up_in_3D
ARPC3	1.89198e-14	0.57363	0.592	0.394	6.92485e-10	Up_in_3D
LBP	2.22141e-14	-0.635238	0.597	0.689	8.13058e-10	Up_in_2D
MRPS24	2.34108e-14	0.711709	0.365	0.198	8.5686e-10	Up_in_3D
GAMT	2.62778e-14	0.670731	0.379	0.212	9.61793e-10	Up_in_3D
CSTA	2.632e-14	2.11385	0.132	0.033	9.63339e-10	Up_in_3D
PCBD1	3.10394e-14	0.844973	0.394	0.226	1.13607e-09	Up_in_3D
IGFBP2	4.69388e-14	0.733482	0.556	0.361	1.71801e-09	Up_in_3D
SIGIRR	4.83435e-14	0.903851	0.336	0.18	1.76942e-09	Up_in_3D
NHP2	5.48405e-14	0.976339	0.3	0.15	2.00722e-09	Up_in_3D
C12orf57	5.54595e-14	0.93096	0.28	0.134	2.02987e-09	Up_in_3D
ATP5ME	6.08387e-14	0.453721	0.591	0.375	2.22676e-09	Up_in_3D
ASL	6.11499e-14	0.56129	0.488	0.308	2.23815e-09	Up_in_3D
ARL6IP4	6.13703e-14	0.548099	0.453	0.271	2.24621e-09	Up_in_3D
PHPT1	6.19769e-14	0.575756	0.461	0.274	2.26842e-09	Up_in_3D
VDAC2	6.63407e-14	0.635257	0.547	0.349	2.42813e-09	Up_in_3D
FST	7.14063e-14	1.54149	0.159	0.051	2.61354e-09	Up_in_3D
THBS1	7.18445e-14	-2.32162	0.123	0.262	2.62958e-09	Up_in_2D
COX4I1	7.24666e-14	0.563064	0.715	0.544	2.65235e-09	Up_in_3D
KRTCAP2	8.20565e-14	0.604653	0.391	0.217	3.00335e-09	Up_in_3D
SNU13	9.5718e-14	0.665778	0.418	0.249	3.50338e-09	Up_in_3D
CCDC80	1.37799e-13	-2.50242	0.114	0.246	5.04357e-09	Up_in_2D
PGLS	1.43673e-13	0.616362	0.38	0.215	5.25856e-09	Up_in_3D
MDH2	1.47611e-13	0.550052	0.527	0.336	5.40271e-09	Up_in_3D
MRPS7	1.5837e-13	0.769359	0.303	0.157	5.79649e-09	Up_in_3D
ACAA1	1.679e-13	0.624645	0.426	0.259	6.14531e-09	Up_in_3D
CST3	1.7544e-13	0.547025	0.595	0.386	6.42129e-09	Up_in_3D
RPL37	1.77154e-13	0.462204	0.864	0.789	6.48403e-09	Up_in_3D
NDUFB11	1.87895e-13	0.513914	0.417	0.236	6.87715e-09	Up_in_3D
SAA4	1.94553e-13	0.635785	0.791	0.638	7.12085e-09	Up_in_3D
TALDO1	2.22426e-13	0.522271	0.52	0.325	8.14101e-09	Up_in_3D
ETFB	2.23531e-13	0.494096	0.63	0.426	8.18146e-09	Up_in_3D
PPIA	2.28835e-13	0.515587	0.823	0.672	8.37561e-09	Up_in_3D
GAL	2.74933e-13	2.42286	0.138	0.04	1.00628e-08	Up_in_3D
FN1	2.80238e-13	-0.575241	0.93	0.926	1.0257e-08	Up_in_2D
PRDX5	3.14658e-13	0.451552	0.586	0.366	1.15168e-08	Up_in_3D
RPL11	3.19731e-13	0.461893	0.859	0.77	1.17025e-08	Up_in_3D
MT1E	3.38926e-13	0.681908	0.798	0.725	1.2405e-08	Up_in_3D
APOA1	3.42347e-13	0.33955	0.476	0.272	1.25302e-08	Up_in_3D
ACMSD	3.42634e-13	1.22383	0.314	0.171	1.25408e-08	Up_in_3D
COPE	3.65032e-13	0.54196	0.435	0.257	1.33605e-08	Up_in_3D
IFITM2	3.74283e-13	0.536513	0.574	0.359	1.36991e-08	Up_in_3D
RPL13A	4.32443e-13	-0.526332	0.785	0.831	1.58278e-08	Up_in_2D
DYNLT1	4.53045e-13	0.607561	0.47	0.293	1.65819e-08	Up_in_3D
COL4A1	4.6045e-13	-2.42258	0.098	0.228	1.68529e-08	Up_in_2D
SOD2	4.65057e-13	-0.366521	0.962	0.981	1.70216e-08	Up_in_2D
RPL27	4.66391e-13	0.516591	0.756	0.583	1.70704e-08	Up_in_3D
S100A9	4.69477e-13	0.725341	0.361	0.194	1.71833e-08	Up_in_3D
RPL15	4.90296e-13	0.435544	0.823	0.684	1.79453e-08	Up_in_3D
RPL18A	4.92488e-13	0.419276	0.83	0.7	1.80255e-08	Up_in_3D
EIF3K	5.02156e-13	0.537169	0.532	0.347	1.83794e-08	Up_in_3D
SUCLG1	5.07463e-13	0.779728	0.386	0.235	1.85737e-08	Up_in_3D
TMEM176A	5.16295e-13	0.566832	0.432	0.254	1.88969e-08	Up_in_3D
MTLN	5.74679e-13	0.773502	0.288	0.145	2.10338e-08	Up_in_3D
CPD	5.93218e-13	-1.85504	0.217	0.349	2.17124e-08	Up_in_2D
SNHG6	5.95646e-13	0.591363	0.405	0.233	2.18012e-08	Up_in_3D
DSG2	6.15828e-13	-2.73623	0.121	0.251	2.25399e-08	Up_in_2D
RNF7	6.17241e-13	0.793366	0.33	0.185	2.25916e-08	Up_in_3D
EIF4G2	6.19084e-13	-1.25019	0.371	0.494	2.26591e-08	Up_in_2D
AKR1B10	6.4175e-13	0.719245	0.498	0.31	2.34887e-08	Up_in_3D
SLIRP	7.04926e-13	0.481697	0.52	0.329	2.5801e-08	Up_in_3D
NDUFB7	7.24049e-13	0.46211	0.506	0.317	2.65009e-08	Up_in_3D
DYNLL1	8.24069e-13	0.581973	0.602	0.406	3.01617e-08	Up_in_3D
MRPL41	8.67982e-13	0.591375	0.433	0.26	3.1769e-08	Up_in_3D
AGXT	8.80438e-13	0.733521	0.262	0.125	3.22249e-08	Up_in_3D
ETNPPL	9.02667e-13	1.74832	0.167	0.062	3.30385e-08	Up_in_3D
LSM4	9.57463e-13	0.619498	0.338	0.187	3.50441e-08	Up_in_3D
CSTB	1.00198e-12	0.550313	0.629	0.425	3.66735e-08	Up_in_3D
COL3A1	1.02157e-12	-1.70978	0.211	0.343	3.73904e-08	Up_in_2D
NIT2	1.03238e-12	0.880085	0.345	0.203	3.77863e-08	Up_in_3D
HIGD2A	1.11435e-12	0.662172	0.368	0.207	4.07863e-08	Up_in_3D
ECHDC3	1.16837e-12	1.1329	0.298	0.165	4.27634e-08	Up_in_3D
ADAMTS9	1.169e-12	-2.70863	0.092	0.217	4.27867e-08	Up_in_2D
C18orf32	1.22277e-12	0.831753	0.333	0.186	4.47544e-08	Up_in_3D
TRAPPC5	1.29256e-12	0.469372	0.388	0.221	4.73091e-08	Up_in_3D
KPNB1	1.3375e-12	-2.07144	0.194	0.329	4.8954e-08	Up_in_2D
MRPL13	1.36175e-12	0.824789	0.318	0.176	4.98414e-08	Up_in_3D
CYSTM1	1.54974e-12	0.496984	0.532	0.346	5.67221e-08	Up_in_3D
MRPL57	1.55295e-12	0.744635	0.321	0.175	5.68395e-08	Up_in_3D
ANAPC11	1.63943e-12	0.497712	0.367	0.204	6.0005e-08	Up_in_3D
FIS1	1.6855e-12	0.50702	0.433	0.26	6.1691e-08	Up_in_3D
CIAO2B	1.73876e-12	0.575523	0.458	0.28	6.36404e-08	Up_in_3D
RPS24	1.77292e-12	0.415943	0.871	0.801	6.48906e-08	Up_in_3D
SLC9A3R2	1.9473e-12	0.989935	0.3	0.163	7.1273e-08	Up_in_3D
MRPL40	2.07383e-12	0.941644	0.294	0.155	7.59043e-08	Up_in_3D
YBX1	2.26976e-12	0.480799	0.75	0.557	8.30756e-08	Up_in_3D
CLTC	2.31305e-12	-1.453	0.297	0.422	8.46598e-08	Up_in_2D
GADD45GIP1	2.32012e-12	0.530707	0.383	0.219	8.49187e-08	Up_in_3D
PRDX1	2.55706e-12	0.467129	0.77	0.597	9.35908e-08	Up_in_3D
SNHG8	2.60573e-12	0.909716	0.326	0.188	9.53723e-08	Up_in_3D
VTN	2.75056e-12	0.530209	0.602	0.411	1.00673e-07	Up_in_3D
TP53I3	2.79334e-12	0.978216	0.265	0.136	1.02239e-07	Up_in_3D
MGMT	2.97687e-12	0.957035	0.344	0.201	1.08956e-07	Up_in_3D
PDLIM1	3.31367e-12	0.562944	0.483	0.314	1.21283e-07	Up_in_3D
FTL	3.41128e-12	0.458499	1	0.999	1.24856e-07	Up_in_3D
PSMC3	3.44323e-12	0.580337	0.324	0.179	1.26026e-07	Up_in_3D
MYL12B	3.56137e-12	0.414296	0.782	0.606	1.3035e-07	Up_in_3D
RPL18	3.93708e-12	0.382519	0.779	0.583	1.44101e-07	Up_in_3D
OAZ1	3.94753e-12	0.517434	0.67	0.492	1.44483e-07	Up_in_3D
NDUFS4	4.21728e-12	0.816282	0.368	0.227	1.54357e-07	Up_in_3D
EPHX1	4.36445e-12	0.938324	0.285	0.155	1.59743e-07	Up_in_3D
ZNHIT1	4.53783e-12	0.420399	0.433	0.258	1.66089e-07	Up_in_3D
LSM3	4.88987e-12	0.678613	0.317	0.175	1.78974e-07	Up_in_3D
NDUFS5	4.91811e-12	0.444817	0.645	0.446	1.80008e-07	Up_in_3D
PSME2	5.17049e-12	0.580689	0.38	0.223	1.89245e-07	Up_in_3D
COX14	5.28537e-12	0.70322	0.353	0.201	1.9345e-07	Up_in_3D
ACTR2	5.32473e-12	-1.62581	0.283	0.407	1.94891e-07	Up_in_2D
PFDN5	6.61702e-12	0.491063	0.55	0.358	2.4219e-07	Up_in_3D
UCHL1	7.24921e-12	0.8898	0.236	0.109	2.65328e-07	Up_in_3D
NDUFS8	8.05222e-12	0.652567	0.391	0.238	2.94719e-07	Up_in_3D
SLC25A3	8.18832e-12	0.369341	0.727	0.543	2.99701e-07	Up_in_3D
TMEM141	8.41028e-12	0.851479	0.265	0.135	3.07824e-07	Up_in_3D
PRDX4	8.98023e-12	0.56449	0.474	0.302	3.28686e-07	Up_in_3D
RBP5	9.2674e-12	0.991528	0.291	0.161	3.39196e-07	Up_in_3D
GUK1	9.3668e-12	0.502482	0.514	0.332	3.42834e-07	Up_in_3D
PEBP1	9.6888e-12	0.478117	0.706	0.515	3.5462e-07	Up_in_3D
FSTL1	1.03444e-11	-2.26031	0.179	0.308	3.78616e-07	Up_in_2D
HINT2	1.10921e-11	1.01566	0.253	0.127	4.05983e-07	Up_in_3D
RPL39	1.13713e-11	0.404417	0.829	0.75	4.16201e-07	Up_in_3D
PRELID1	1.13882e-11	0.472002	0.576	0.37	4.1682e-07	Up_in_3D
PDHA1	1.35058e-11	0.684253	0.33	0.192	4.94324e-07	Up_in_3D
CRYL1	1.36632e-11	1.06299	0.326	0.191	5.00088e-07	Up_in_3D
CD55	1.49428e-11	1.08655	0.25	0.127	5.46923e-07	Up_in_3D
MICOS10	1.5832e-11	0.542635	0.479	0.309	5.79465e-07	Up_in_3D
VPS28	1.60035e-11	0.50093	0.329	0.186	5.85745e-07	Up_in_3D
MT-ATP6	1.67912e-11	0.527627	0.995	0.973	6.14576e-07	Up_in_3D
C1QBP	1.85495e-11	0.402064	0.447	0.269	6.78929e-07	Up_in_3D
SSR4	2.06965e-11	0.384282	0.517	0.326	7.57513e-07	Up_in_3D
HSBP1	2.17101e-11	0.47153	0.433	0.267	7.94612e-07	Up_in_3D
APOL6	2.20998e-11	-2.06944	0.153	0.28	8.08876e-07	Up_in_2D
BRK1	2.28853e-11	0.887064	0.336	0.202	8.37623e-07	Up_in_3D
RPL36	2.37833e-11	0.374562	0.829	0.699	8.70493e-07	Up_in_3D
PSMB6	2.49505e-11	0.596012	0.398	0.241	9.13212e-07	Up_in_3D
ADI1	2.571e-11	0.525387	0.459	0.292	9.41013e-07	Up_in_3D
RPL35A	2.58886e-11	0.402878	0.809	0.691	9.4755e-07	Up_in_3D
EIF4G1	2.59321e-11	-1.57008	0.242	0.37	9.4914e-07	Up_in_2D
TXN2	2.70696e-11	0.792878	0.295	0.164	9.90774e-07	Up_in_3D
SLC38A1	2.90742e-11	-1.74996	0.176	0.301	1.06414e-06	Up_in_2D
RAB5IF	2.90889e-11	0.43318	0.559	0.373	1.06468e-06	Up_in_3D
SOWAHC	2.96682e-11	-2.46951	0.097	0.214	1.08589e-06	Up_in_2D
SCCPDH	2.97896e-11	0.661255	0.376	0.233	1.09033e-06	Up_in_3D
TOMM7	3.74715e-11	0.34377	0.515	0.322	1.37149e-06	Up_in_3D
SDHD	4.25634e-11	0.977859	0.303	0.176	1.55786e-06	Up_in_3D
PIK3AP1	4.4289e-11	-2.26552	0.097	0.211	1.62102e-06	Up_in_2D
ARF5	5.00865e-11	0.990475	0.259	0.137	1.83322e-06	Up_in_3D
COMMD6	5.25132e-11	0.443568	0.479	0.306	1.92203e-06	Up_in_3D
LRMDA	5.26232e-11	0.587834	0.355	0.196	1.92606e-06	Up_in_3D
SLC38A2	5.60974e-11	-1.5414	0.247	0.37	2.05322e-06	Up_in_2D
TRAM1	5.77358e-11	-1.10114	0.436	0.523	2.11319e-06	Up_in_2D
EEF1A1	5.81111e-11	-0.349876	0.93	0.977	2.12692e-06	Up_in_2D
LGALS3	5.92337e-11	0.392541	0.364	0.204	2.16801e-06	Up_in_3D
HSD17B10	6.21716e-11	0.535087	0.348	0.205	2.27554e-06	Up_in_3D
TTR	6.27602e-11	0.561051	0.474	0.304	2.29709e-06	Up_in_3D
EIF4EBP1	6.92325e-11	0.759257	0.329	0.194	2.53398e-06	Up_in_3D
TMEM59	8.63612e-11	0.462997	0.424	0.269	3.16091e-06	Up_in_3D
PHLDA2	8.68655e-11	0.777184	0.336	0.195	3.17936e-06	Up_in_3D
FTH1	9.01094e-11	0.27483	0.991	0.996	3.29809e-06	Up_in_3D
GHITM	9.12268e-11	0.488596	0.511	0.332	3.33899e-06	Up_in_3D
ALKBH7	9.78651e-11	0.899639	0.262	0.14	3.58196e-06	Up_in_3D
TMEM208	1.16709e-10	0.474689	0.311	0.177	4.27167e-06	Up_in_3D
GSTK1	1.18091e-10	0.529575	0.409	0.262	4.32223e-06	Up_in_3D
TGM2	1.27729e-10	-0.71305	0.667	0.67	4.67501e-06	Up_in_2D
LACTB2	1.31216e-10	0.980928	0.323	0.199	4.80263e-06	Up_in_3D
RPS2	1.34622e-10	0.452398	0.88	0.827	4.92731e-06	Up_in_3D
SELENOH	1.54484e-10	0.431847	0.398	0.243	5.65426e-06	Up_in_3D
ENO3	1.56855e-10	1.25325	0.174	0.076	5.74104e-06	Up_in_3D
SLC9A3R1	1.62071e-10	-1.54183	0.247	0.372	5.93196e-06	Up_in_2D
HIST1H1C	1.70841e-10	0.41	0.292	0.161	6.25294e-06	Up_in_3D
SLC40A1	1.76689e-10	-1.75818	0.165	0.287	6.46701e-06	Up_in_2D
PTRHD1	1.84663e-10	0.726941	0.238	0.121	6.75887e-06	Up_in_3D
SF3B5	1.93427e-10	0.450591	0.365	0.213	7.07964e-06	Up_in_3D
PXMP2	1.98927e-10	0.92823	0.232	0.12	7.28094e-06	Up_in_3D
MRPS15	2.06987e-10	0.636511	0.338	0.203	7.57592e-06	Up_in_3D
EMC7	2.32012e-10	0.791075	0.329	0.199	8.49188e-06	Up_in_3D
AP2S1	2.38428e-10	0.344249	0.465	0.296	8.7267e-06	Up_in_3D
DCTN3	2.5723e-10	0.748603	0.256	0.136	9.41489e-06	Up_in_3D
ECI2	2.57817e-10	0.621763	0.345	0.212	9.43636e-06	Up_in_3D
ISCU	2.66256e-10	0.79583	0.273	0.152	9.74524e-06	Up_in_3D
CANX	2.73167e-10	-1.18058	0.391	0.49	9.99819e-06	Up_in_2D
ITGA3	2.90605e-10	-2.68189	0.079	0.184	1.06364e-05	Up_in_2D
SNF8	2.95486e-10	0.534058	0.312	0.187	1.08151e-05	Up_in_3D
TMEM258	3.03062e-10	0.459077	0.402	0.251	1.10924e-05	Up_in_3D
NDUFA12	3.12496e-10	0.58606	0.368	0.234	1.14377e-05	Up_in_3D
AK1	3.25902e-10	0.608778	0.359	0.222	1.19283e-05	Up_in_3D
SERPINB1	3.4576e-10	0.599338	0.397	0.256	1.26552e-05	Up_in_3D
ATP13A3	3.55848e-10	-1.51192	0.271	0.383	1.30244e-05	Up_in_2D
SRM	3.88928e-10	0.769097	0.338	0.206	1.42351e-05	Up_in_3D
H3F3A	4.0374e-10	0.407854	0.597	0.406	1.47773e-05	Up_in_3D
GPC6	4.08917e-10	0.644136	0.526	0.343	1.49668e-05	Up_in_3D
RPS19BP1	4.28523e-10	0.5001	0.305	0.175	1.56844e-05	Up_in_3D
SFT2D2	4.3587e-10	-2.33997	0.108	0.218	1.59533e-05	Up_in_2D
DHCR24	4.51424e-10	-1.73562	0.202	0.322	1.65226e-05	Up_in_2D
ATP5MC2	4.68926e-10	0.44306	0.473	0.308	1.71632e-05	Up_in_3D
PGP	4.69373e-10	1.16015	0.259	0.147	1.71795e-05	Up_in_3D
RPL8	4.76833e-10	0.372435	0.853	0.744	1.74526e-05	Up_in_3D
TAGLN	4.9124e-10	-1.54587	0.176	0.295	1.79799e-05	Up_in_2D
SNRPD2	4.91508e-10	0.37216	0.433	0.273	1.79897e-05	Up_in_3D
CREB3L3	5.0585e-10	-2.59441	0.082	0.185	1.85146e-05	Up_in_2D
NUDT16L1	5.16406e-10	0.867355	0.159	0.067	1.8901e-05	Up_in_3D
ANXA1	5.22173e-10	0.44344	0.379	0.225	1.9112e-05	Up_in_3D
RTRAF	5.3336e-10	0.506362	0.376	0.232	1.95215e-05	Up_in_3D
LY6E	5.49316e-10	0.543507	0.248	0.13	2.01055e-05	Up_in_3D
SDCBP2	5.66129e-10	0.885813	0.25	0.137	2.07209e-05	Up_in_3D
AC084375.1	6.48567e-10	1.65396	0.103	0.03	2.37382e-05	Up_in_3D
TYMP	6.7828e-10	0.357615	0.494	0.333	2.48257e-05	Up_in_3D
ITM2B	6.93057e-10	0.41315	0.548	0.382	2.53666e-05	Up_in_3D
NDUFC2	7.14352e-10	0.460224	0.527	0.36	2.6146e-05	Up_in_3D
UBB	7.32227e-10	0.40099	0.597	0.402	2.68002e-05	Up_in_3D
FAM177A1	7.38953e-10	0.389896	0.497	0.34	2.70464e-05	Up_in_3D
LINC00607	7.65898e-10	1.50873	0.123	0.042	2.80326e-05	Up_in_3D
HIST1H2BC	8.20726e-10	1.18444	0.168	0.075	3.00394e-05	Up_in_3D
NAA38	8.23464e-10	0.475156	0.358	0.222	3.01396e-05	Up_in_3D
SERPINE1	8.57502e-10	-0.739594	0.573	0.625	3.13854e-05	Up_in_2D
TXNIP	8.83143e-10	-3.44584	0.05	0.14	3.23239e-05	Up_in_2D
RPL22L1	9.11907e-10	0.533894	0.406	0.255	3.33767e-05	Up_in_3D
TSPAN8	9.13736e-10	1.71156	0.147	0.06	3.34437e-05	Up_in_3D
ATOX1	9.97012e-10	0.4623	0.479	0.322	3.64916e-05	Up_in_3D
RPLP1	1.01278e-09	0.39286	0.918	0.924	3.70687e-05	Up_in_3D
CXCL8	1.01415e-09	0.179615	0.371	0.213	3.71189e-05	Up_in_3D
POLR2K	1.01455e-09	0.759074	0.267	0.15	3.71336e-05	Up_in_3D
EFHD2	1.09662e-09	0.650374	0.241	0.129	4.01375e-05	Up_in_3D
POLE4	1.15607e-09	0.632964	0.279	0.159	4.23134e-05	Up_in_3D
DTX3L	1.19657e-09	-2.40078	0.098	0.204	4.37956e-05	Up_in_2D
NDUFAF3	1.20887e-09	0.527347	0.285	0.162	4.42459e-05	Up_in_3D
GTF2I	1.24032e-09	-1.43175	0.202	0.314	4.5397e-05	Up_in_2D
DDX6	1.25763e-09	-1.76644	0.133	0.245	4.60306e-05	Up_in_2D
ADAMTSL4-AS1	1.38334e-09	2.70114	0.186	0.093	5.06316e-05	Up_in_3D
RPS4Y1	1.41163e-09	0.407397	0.45	0.282	5.16671e-05	Up_in_3D
RPS8	1.42292e-09	0.385339	0.838	0.753	5.20804e-05	Up_in_3D
ATP6V0E1	1.43953e-09	0.345507	0.553	0.381	5.26884e-05	Up_in_3D
UQCRC2	1.44388e-09	0.471745	0.379	0.248	5.28476e-05	Up_in_3D
RAN	1.46765e-09	0.319288	0.553	0.36	5.37174e-05	Up_in_3D
MT-CO2	1.54718e-09	0.449467	0.992	0.964	5.66282e-05	Up_in_3D
DHRS3	1.64233e-09	0.944384	0.292	0.18	6.01111e-05	Up_in_3D
NSA2	1.70075e-09	0.340764	0.411	0.26	6.2249e-05	Up_in_3D
HSPA5	1.72121e-09	-0.813063	0.415	0.516	6.2998e-05	Up_in_2D
TIMM8B	1.72201e-09	0.533582	0.367	0.229	6.30273e-05	Up_in_3D
RER1	1.77746e-09	0.458002	0.411	0.272	6.50569e-05	Up_in_3D
NDUFC1	1.87671e-09	0.47105	0.412	0.267	6.86896e-05	Up_in_3D
MZT2B	2.0527e-09	0.344179	0.465	0.296	7.51308e-05	Up_in_3D
AKR7A2	2.10736e-09	0.978371	0.241	0.133	7.71315e-05	Up_in_3D
ARF4	2.14224e-09	0.375368	0.488	0.336	7.84079e-05	Up_in_3D
EIF3I	2.15637e-09	0.47492	0.392	0.253	7.89254e-05	Up_in_3D
HAGH	2.16468e-09	1.06217	0.262	0.157	7.92294e-05	Up_in_3D
MYL6	2.24588e-09	0.375606	0.867	0.807	8.22014e-05	Up_in_3D
FCGRT	2.25022e-09	0.729489	0.245	0.136	8.23601e-05	Up_in_3D
CLTB	2.37148e-09	0.455204	0.409	0.261	8.67985e-05	Up_in_3D
CPS1	2.60757e-09	0.292694	0.386	0.237	9.54396e-05	Up_in_3D
NDUFS6	2.62313e-09	0.383022	0.433	0.284	9.60092e-05	Up_in_3D
YWHAE	2.74956e-09	0.356855	0.526	0.367	0.000100637	Up_in_3D
PSME1	2.75251e-09	0.43439	0.4	0.256	0.000100745	Up_in_3D
RAB27B	2.87219e-09	-2.56148	0.042	0.128	0.000105125	Up_in_2D
MTHFS	2.95666e-09	0.898206	0.279	0.17	0.000108217	Up_in_3D
EDF1	3.07374e-09	0.376835	0.677	0.505	0.000112502	Up_in_3D
SURF1	3.07686e-09	0.920614	0.248	0.141	0.000112616	Up_in_3D
CRCT1	3.18162e-09	2.61998	0.112	0.038	0.000116451	Up_in_3D
AL627171.2	3.18324e-09	-2.60437	0.083	0.182	0.00011651	Up_in_2D
SDHB	3.27906e-09	0.618632	0.358	0.231	0.000120017	Up_in_3D
ACAA2	3.38034e-09	0.461558	0.583	0.422	0.000123724	Up_in_3D
PSMB3	3.43075e-09	0.382218	0.403	0.259	0.000125569	Up_in_3D
RBIS	3.51169e-09	0.796323	0.298	0.184	0.000128531	Up_in_3D
PHB	3.56343e-09	0.429347	0.427	0.277	0.000130425	Up_in_3D
RNH1	3.57306e-09	0.444637	0.356	0.227	0.000130777	Up_in_3D
SMIM26	3.61186e-09	0.647681	0.276	0.157	0.000132198	Up_in_3D
MRPS16	3.74438e-09	0.579608	0.329	0.206	0.000137048	Up_in_3D
BANF1	4.02029e-09	0.642564	0.289	0.17	0.000147146	Up_in_3D
NDUFA10	4.20449e-09	0.330378	0.342	0.218	0.000153889	Up_in_3D
CHCHD1	4.62698e-09	0.626669	0.27	0.154	0.000169352	Up_in_3D
ACP1	4.70967e-09	0.513864	0.358	0.23	0.000172379	Up_in_3D
SEM1	5.16377e-09	0.431091	0.483	0.335	0.000188999	Up_in_3D
CKAP4	5.41111e-09	-2.07847	0.158	0.265	0.000198052	Up_in_2D
MOB1B	5.51968e-09	-3.32275	0.056	0.143	0.000202026	Up_in_2D
DESI1	5.61978e-09	0.52588	0.353	0.229	0.000205689	Up_in_3D
GSTO1	5.84847e-09	0.45224	0.642	0.474	0.00021406	Up_in_3D
MRPL23	5.87665e-09	0.825691	0.233	0.126	0.000215091	Up_in_3D
RPL35	5.90902e-09	0.332808	0.852	0.789	0.000216276	Up_in_3D
MRPL54	6.07552e-09	0.490331	0.288	0.168	0.00022237	Up_in_3D
ANKRD27	6.25695e-09	-2.10275	0.033	0.112	0.000229011	Up_in_2D
NDUFB6	7.49486e-09	0.603852	0.329	0.208	0.000274319	Up_in_3D
DAB2	8.05563e-09	-1.33865	0.17	0.284	0.000294844	Up_in_2D
SSBP1	8.06391e-09	0.431533	0.432	0.296	0.000295147	Up_in_3D
COMT	8.0673e-09	0.577443	0.342	0.224	0.000295271	Up_in_3D
AHNAK	8.16389e-09	-1.34872	0.286	0.39	0.000298807	Up_in_2D
MDH1	9.29166e-09	0.424622	0.42	0.287	0.000340084	Up_in_3D
CSF1	9.80513e-09	-1.9411	0.077	0.172	0.000358877	Up_in_2D
C3	9.92835e-09	-0.85762	0.473	0.526	0.000363387	Up_in_2D
ACY1	1.02332e-08	0.639118	0.329	0.215	0.000374545	Up_in_3D
ZSWIM6	1.05595e-08	0.969389	0.27	0.156	0.000386489	Up_in_3D
RPL36A	1.05691e-08	0.362042	0.732	0.572	0.000386839	Up_in_3D
H2AFJ	1.1252e-08	0.473016	0.297	0.179	0.000411835	Up_in_3D
TCAF1	1.15226e-08	-1.75013	0.133	0.239	0.000421739	Up_in_2D
RPS29	1.18431e-08	0.35243	0.797	0.674	0.00043347	Up_in_3D
PSD3	1.26327e-08	0.933474	0.35	0.216	0.000462368	Up_in_3D
PSMC5	1.31506e-08	0.425148	0.292	0.172	0.000481325	Up_in_3D
SELENOK	1.36048e-08	0.790281	0.273	0.163	0.000497948	Up_in_3D
DPM3	1.38515e-08	0.829094	0.197	0.103	0.000506979	Up_in_3D
WNK1	1.41264e-08	-1.4827	0.232	0.332	0.000517039	Up_in_2D
ONECUT2	1.42555e-08	-1.94175	0.08	0.176	0.000521767	Up_in_2D
FP236383.3	1.49651e-08	-1.43842	0.085	0.183	0.000547739	Up_in_2D
NAT8	1.52093e-08	1.06685	0.167	0.079	0.000556676	Up_in_3D
AURKAIP1	1.5564e-08	0.360892	0.444	0.295	0.000569657	Up_in_3D
RAB13	1.56327e-08	0.389415	0.415	0.279	0.000572174	Up_in_3D
CXCL6	1.61162e-08	-2.92009	0.076	0.164	0.000589868	Up_in_2D
AC092069.1	1.62538e-08	1.18978	0.148	0.066	0.000594907	Up_in_3D
AKR1A1	1.62649e-08	0.606305	0.373	0.256	0.000595313	Up_in_3D
SNCG	1.65867e-08	0.455885	0.383	0.249	0.00060709	Up_in_3D
REEP5	1.67119e-08	0.324203	0.497	0.347	0.000611673	Up_in_3D
RPL22	1.72618e-08	0.335743	0.795	0.657	0.000631801	Up_in_3D
TIMP1	1.86445e-08	0.738683	0.748	0.582	0.000682408	Up_in_3D
GSTM3	1.87976e-08	0.559847	0.262	0.149	0.00068801	Up_in_3D
TMEM14C	1.92396e-08	0.386756	0.389	0.25	0.00070419	Up_in_3D
RPL6	1.95642e-08	0.297587	0.839	0.755	0.000716068	Up_in_3D
PTS	1.99748e-08	0.563486	0.329	0.214	0.000731098	Up_in_3D
PDLIM2	2.00043e-08	0.846798	0.232	0.132	0.000732179	Up_in_3D
CYBA	2.05694e-08	0.614972	0.124	0.047	0.000752861	Up_in_3D
IL32	2.07654e-08	0.452658	0.833	0.741	0.000760034	Up_in_3D
NOP10	2.20078e-08	0.283307	0.459	0.3	0.000805507	Up_in_3D
ARHGAP5	2.25225e-08	-1.56234	0.186	0.289	0.000824347	Up_in_2D
RPS25	2.30946e-08	0.330306	0.779	0.624	0.000845285	Up_in_3D
CRYAB	2.43573e-08	1.25519	0.18	0.089	0.000891503	Up_in_3D
PCM1	2.43703e-08	-1.74944	0.188	0.287	0.000891976	Up_in_2D
COL6A1	2.46463e-08	-1.99017	0.114	0.213	0.000902079	Up_in_2D
ERCC1	2.48094e-08	1.07181	0.215	0.12	0.000908049	Up_in_3D
POLR2F	2.52396e-08	0.529833	0.311	0.195	0.000923795	Up_in_3D
GPT	2.52834e-08	0.700654	0.227	0.127	0.000925396	Up_in_3D
APOA2	2.61714e-08	-0.296024	0.735	0.829	0.000957899	Up_in_2D
PRDX3	2.65612e-08	0.357812	0.4	0.265	0.000972166	Up_in_3D
KRT8	2.83044e-08	0.499901	0.864	0.802	0.00103597	Up_in_3D
MPG	2.88509e-08	0.779614	0.267	0.162	0.00105597	Up_in_3D
FKBP8	2.94712e-08	0.417983	0.303	0.189	0.00107868	Up_in_3D
GPAT4	2.97094e-08	-2.49885	0.091	0.183	0.00108739	Up_in_2D
BAAT	3.00746e-08	-1.45823	0.209	0.311	0.00110076	Up_in_2D
MYH10	3.1916e-08	-2.06626	0.097	0.193	0.00116816	Up_in_2D
CDK14	3.30163e-08	0.60542	0.315	0.191	0.00120843	Up_in_3D
SEC61G	3.31709e-08	0.327791	0.582	0.406	0.00121409	Up_in_3D
MRPS18C	3.41273e-08	0.602061	0.273	0.166	0.00124909	Up_in_3D
PSMB7	3.48051e-08	0.359688	0.427	0.297	0.0012739	Up_in_3D
SOD1	3.55632e-08	0.335942	0.689	0.524	0.00130165	Up_in_3D
COL1A2	3.60064e-08	-1.0387	0.512	0.561	0.00131787	Up_in_2D
RGN	3.60737e-08	1.35593	0.205	0.114	0.00132033	Up_in_3D
COMTD1	3.7888e-08	0.624131	0.288	0.181	0.00138674	Up_in_3D
A2M	3.79342e-08	-1.64118	0.208	0.308	0.00138843	Up_in_2D
MT-ATP8	4.04439e-08	0.236017	0.845	0.664	0.00148029	Up_in_3D
S100A16	4.13393e-08	0.36185	0.538	0.378	0.00151306	Up_in_3D
MRPS34	4.1961e-08	0.407361	0.326	0.209	0.00153582	Up_in_3D
EIF3A	4.29869e-08	-1.30624	0.371	0.447	0.00157336	Up_in_2D
TRIO	4.53234e-08	0.329996	0.405	0.253	0.00165888	Up_in_3D
TMED9	4.62615e-08	0.251135	0.415	0.272	0.00169322	Up_in_3D
EEF1A2	4.69201e-08	0.834061	0.118	0.045	0.00171732	Up_in_3D
LAMTOR1	4.77186e-08	0.31353	0.321	0.205	0.00174655	Up_in_3D
IDH2	4.93539e-08	0.369221	0.395	0.273	0.0018064	Up_in_3D
RBX1	4.95027e-08	0.342162	0.406	0.275	0.00181185	Up_in_3D
SPDYA	5.31059e-08	2.67111	0.127	0.054	0.00194373	Up_in_3D
SAP18	5.35945e-08	0.362132	0.403	0.267	0.00196161	Up_in_3D
PSAP	5.37963e-08	-0.998579	0.448	0.515	0.001969	Up_in_2D
RPS3A	5.42628e-08	0.306845	0.836	0.73	0.00198607	Up_in_3D
POLR2E	5.5528e-08	0.397703	0.333	0.218	0.00203238	Up_in_3D
ADIRF	5.67249e-08	0.857914	0.18	0.092	0.00207619	Up_in_3D
YIF1A	5.84253e-08	0.327247	0.309	0.194	0.00213843	Up_in_3D
MRPS12	5.9682e-08	0.290254	0.308	0.189	0.00218442	Up_in_3D
VKORC1	6.06942e-08	0.33909	0.388	0.258	0.00222147	Up_in_3D
PET100	6.12497e-08	0.180906	0.335	0.211	0.0022418	Up_in_3D
COPZ1	6.38932e-08	0.498448	0.291	0.182	0.00233856	Up_in_3D
LARP6	6.49858e-08	0.933045	0.174	0.088	0.00237854	Up_in_3D
PHC3	6.53327e-08	-2.40141	0.082	0.169	0.00239124	Up_in_2D
MSRA	6.95808e-08	0.679388	0.28	0.171	0.00254673	Up_in_3D
SLC25A11	6.96615e-08	0.789343	0.182	0.094	0.00254968	Up_in_3D
MICOS13	7.30006e-08	0.192092	0.386	0.248	0.00267189	Up_in_3D
MEG3	7.51058e-08	1.02905	0.103	0.036	0.00274895	Up_in_3D
UBE2A	7.5163e-08	0.866505	0.259	0.16	0.00275104	Up_in_3D
NDUFA11	7.75662e-08	0.21799	0.545	0.373	0.002839	Up_in_3D
ERG28	8.18088e-08	0.676818	0.253	0.153	0.00299429	Up_in_3D
ADK	8.25539e-08	0.190617	0.439	0.286	0.00302156	Up_in_3D
AC005261.1	8.28564e-08	-2.74302	0.061	0.141	0.00303263	Up_in_2D
TMED1	8.43425e-08	1.20067	0.148	0.071	0.00308702	Up_in_3D
SNRPN	8.44371e-08	0.272596	0.264	0.156	0.00309048	Up_in_3D
FAM135A	8.97012e-08	-2.0811	0.073	0.158	0.00328315	Up_in_2D
NME4	9.11003e-08	0.486729	0.298	0.187	0.00333436	Up_in_3D
AKAP12	9.23417e-08	-1.32329	0.236	0.339	0.0033798	Up_in_2D
MRPL12	9.26777e-08	0.572556	0.289	0.184	0.0033921	Up_in_3D
CA2	9.65967e-08	0.615104	0.17	0.085	0.00353554	Up_in_3D
SCAND1	9.80935e-08	0.366275	0.286	0.177	0.00359032	Up_in_3D
POLD4	9.81505e-08	0.261946	0.392	0.265	0.00359241	Up_in_3D
RACK1	1.00587e-07	0.305086	0.774	0.638	0.00368159	Up_in_3D
STMP1	1.09225e-07	0.379198	0.341	0.226	0.00399774	Up_in_3D
FKBP2	1.10493e-07	0.826309	0.177	0.092	0.00404414	Up_in_3D
PLA1A	1.1443e-07	-2.80518	0.055	0.131	0.00418825	Up_in_2D
NUPR1	1.16908e-07	0.321678	0.502	0.349	0.00427896	Up_in_3D
MRPL11	1.23569e-07	0.393528	0.233	0.135	0.00452275	Up_in_3D
RPS9	1.34636e-07	0.300071	0.812	0.679	0.00492782	Up_in_3D
SLC5A3	1.36107e-07	-3.45126	0.041	0.112	0.00498167	Up_in_2D
DYNLRB1	1.36723e-07	0.286603	0.355	0.229	0.00500418	Up_in_3D
GATD3B	1.38956e-07	0.727268	0.183	0.098	0.00508593	Up_in_3D
NAV2	1.44361e-07	0.853	0.38	0.253	0.00528376	Up_in_3D
CHPT1	1.44801e-07	0.458227	0.306	0.197	0.00529986	Up_in_3D
IDH3G	1.45335e-07	0.634613	0.245	0.147	0.00531939	Up_in_3D
RNASEH2C	1.47664e-07	0.22974	0.191	0.102	0.00540463	Up_in_3D
YWHAZ	1.4848e-07	-0.993717	0.465	0.513	0.00543453	Up_in_2D
MVD	1.52391e-07	0.769304	0.221	0.129	0.00557765	Up_in_3D
ACTN1	1.56561e-07	-1.13662	0.341	0.423	0.0057303	Up_in_2D
MAP3K1	1.56978e-07	-2.48621	0.045	0.118	0.00574555	Up_in_2D
UBC	1.57861e-07	-0.537766	0.621	0.657	0.00577788	Up_in_2D
RPS14	1.6518e-07	0.368515	0.823	0.766	0.00604575	Up_in_3D
ETHE1	1.72409e-07	0.84585	0.255	0.158	0.00631034	Up_in_3D
MIEN1	1.72917e-07	0.460981	0.212	0.121	0.00632894	Up_in_3D
RWDD1	1.75233e-07	0.422813	0.327	0.216	0.00641371	Up_in_3D
CYCS	1.78973e-07	0.218774	0.439	0.296	0.00655057	Up_in_3D
PRSS3	1.85939e-07	1.01704	0.22	0.127	0.00680557	Up_in_3D
ACAT2	1.86031e-07	0.391194	0.336	0.222	0.00680891	Up_in_3D
PRAP1	1.87056e-07	0.283015	0.406	0.262	0.00684643	Up_in_3D
NDUFA13	1.88384e-07	0.295425	0.595	0.436	0.00689504	Up_in_3D
CYP4F3	1.91073e-07	1.00249	0.224	0.131	0.00699346	Up_in_3D
TST	1.95174e-07	0.504718	0.303	0.198	0.00714355	Up_in_3D
IFITM3	2.00386e-07	0.416336	0.747	0.602	0.00733434	Up_in_3D
COA8	2.04552e-07	0.729888	0.232	0.136	0.00748682	Up_in_3D
TUBA1B	2.06685e-07	-1.10638	0.336	0.416	0.00756489	Up_in_2D
PFDN6	2.07749e-07	0.617147	0.205	0.114	0.00760382	Up_in_3D
BOLA3	2.09263e-07	0.230863	0.3	0.187	0.00765925	Up_in_3D
SUCLG2-AS1	2.26437e-07	-1.98697	0.102	0.189	0.00828782	Up_in_2D
PROX1	2.26725e-07	-1.72961	0.161	0.252	0.00829837	Up_in_2D
KIAA0930	2.28059e-07	-1.86165	0.117	0.207	0.00834717	Up_in_2D
PAG1	2.31371e-07	-2.1835	0.058	0.134	0.00846842	Up_in_2D
CTSZ	2.32473e-07	0.213229	0.403	0.273	0.00850875	Up_in_3D
S100A6	2.34762e-07	0.727876	0.835	0.844	0.00859254	Up_in_3D
GTF3A	2.42353e-07	0.242485	0.386	0.262	0.00887037	Up_in_3D
ATP6V1F	2.42375e-07	0.293645	0.306	0.189	0.00887116	Up_in_3D
ALDH1A1	2.43747e-07	0.448765	0.87	0.777	0.00892138	Up_in_3D
EBP	2.50058e-07	0.261472	0.432	0.292	0.00915237	Up_in_3D
SNX10	2.50446e-07	-1.32811	0.273	0.354	0.00916657	Up_in_2D
CIRBP	2.5097e-07	0.5057	0.268	0.172	0.00918576	Up_in_3D
GTF3C6	2.53033e-07	0.379174	0.355	0.231	0.00926128	Up_in_3D
NORAD	2.60875e-07	-1.71821	0.127	0.222	0.00954829	Up_in_2D
ZDHHC12	2.61141e-07	0.797736	0.152	0.075	0.00955804	Up_in_3D
CAPZB	2.75572e-07	0.174144	0.444	0.311	0.0100862	Up_in_3D
IGFBP6	2.78773e-07	0.548237	0.189	0.102	0.0102034	Up_in_3D
PPP1R7	2.84143e-07	0.538549	0.268	0.172	0.0103999	Up_in_3D
VNN1	2.86545e-07	-1.26164	0.195	0.294	0.0104878	Up_in_2D
ZNF593	2.8671e-07	0.418618	0.265	0.162	0.0104939	Up_in_3D
HSD11B1	2.9088e-07	0.530982	0.229	0.133	0.0106465	Up_in_3D
HSPD1	2.91547e-07	-0.48489	0.645	0.66	0.0106709	Up_in_2D
RNASEK	2.92085e-07	0.263687	0.57	0.403	0.0106906	Up_in_3D
ZYG11B	2.97659e-07	-2.28392	0.106	0.192	0.0108946	Up_in_2D
COA6	3.03812e-07	0.297375	0.276	0.174	0.0111198	Up_in_3D
MRPS21	3.06794e-07	0.408858	0.402	0.283	0.011229	Up_in_3D
GCHFR	3.08255e-07	0.529069	0.171	0.089	0.0112824	Up_in_3D
FIBP	3.12599e-07	0.787172	0.205	0.116	0.0114415	Up_in_3D
TUBB	3.18626e-07	-1.12101	0.35	0.421	0.011662	Up_in_2D
LINC01619	3.28278e-07	1.86414	0.129	0.06	0.0120153	Up_in_3D
EGR1	3.32647e-07	0.698466	0.158	0.079	0.0121752	Up_in_3D
SH3BGRL2	3.3272e-07	-2.66238	0.048	0.121	0.0121779	Up_in_2D
TRIM56	3.32735e-07	-1.75076	0.095	0.183	0.0121784	Up_in_2D
TMEM238	3.34976e-07	0.388669	0.165	0.085	0.0122605	Up_in_3D
ASGR1	3.43182e-07	0.31962	0.433	0.303	0.0125608	Up_in_3D
SELENBP1	3.55687e-07	0.869551	0.147	0.073	0.0130185	Up_in_3D
HEBP1	3.56292e-07	0.445301	0.274	0.176	0.0130407	Up_in_3D
ITGB1-DT	3.75884e-07	0.962088	0.298	0.191	0.0137577	Up_in_3D
SDHC	3.78047e-07	0.243562	0.389	0.274	0.0138369	Up_in_3D
BAMBI	3.92432e-07	1.44717	0.142	0.07	0.0143634	Up_in_3D
DDOST	3.94241e-07	0.429328	0.273	0.174	0.0144296	Up_in_3D
DRAP1	4.23482e-07	0.33636	0.277	0.174	0.0154999	Up_in_3D
CAMSAP2	4.40115e-07	-1.42033	0.092	0.178	0.0161086	Up_in_2D
SLC33A1	4.6083e-07	-2.47824	0.092	0.175	0.0168668	Up_in_2D
LNPEP	4.62382e-07	-1.88145	0.076	0.155	0.0169236	Up_in_2D
CNPY2	4.83417e-07	0.289656	0.385	0.27	0.0176935	Up_in_3D
PAH	4.85325e-07	0.393739	0.282	0.181	0.0177634	Up_in_3D
DNAAF1	4.99914e-07	1.06195	0.108	0.044	0.0182974	Up_in_3D
TNFRSF12A	5.01847e-07	0.435737	0.391	0.274	0.0183681	Up_in_3D
MAT2A	5.15396e-07	-2.12976	0.112	0.197	0.018864	Up_in_2D
RPL23A	5.17684e-07	0.323417	0.773	0.647	0.0189477	Up_in_3D
NDUFS2	5.24983e-07	0.300056	0.458	0.329	0.0192149	Up_in_3D
ARHGAP29	5.37077e-07	-1.45187	0.174	0.264	0.0196575	Up_in_2D
PURB	5.37389e-07	-2.75545	0.071	0.149	0.019669	Up_in_2D
SYNCRIP	5.38958e-07	-1.4846	0.226	0.32	0.0197264	Up_in_2D
EIF3H	5.48369e-07	0.157669	0.426	0.301	0.0200708	Up_in_3D
XIAP	5.49727e-07	-1.8077	0.142	0.23	0.0201206	Up_in_2D
DAD1	5.49911e-07	0.353745	0.495	0.355	0.0201273	Up_in_3D
PKIB	5.58991e-07	-1.56083	0.142	0.232	0.0204596	Up_in_2D
FH	5.68539e-07	0.714503	0.223	0.136	0.0208091	Up_in_3D
TIMM10	5.88101e-07	0.482348	0.227	0.134	0.0215251	Up_in_3D
MRPL52	5.88763e-07	0.256327	0.415	0.286	0.0215493	Up_in_3D
PON2	5.93883e-07	0.21523	0.524	0.369	0.0217367	Up_in_3D
EIF6	6.07978e-07	0.350931	0.421	0.295	0.0222526	Up_in_3D
CALM3	6.14792e-07	0.135555	0.312	0.202	0.022502	Up_in_3D
CAPNS1	6.29686e-07	0.222077	0.326	0.218	0.0230472	Up_in_3D
C3orf85	6.36337e-07	1.91514	0.115	0.05	0.0232906	Up_in_3D
SCN1A-AS1	6.38097e-07	-1.46809	0.038	0.104	0.023355	Up_in_2D
JTB	6.65973e-07	0.213682	0.335	0.22	0.0243753	Up_in_3D
IL6ST	6.68217e-07	-1.18777	0.332	0.405	0.0244574	Up_in_2D
HAX1	7.18031e-07	0.85524	0.241	0.152	0.0262807	Up_in_3D
CD99	7.22689e-07	0.336119	0.488	0.355	0.0264511	Up_in_3D
RESF1	7.24117e-07	-2.17831	0.077	0.155	0.0265034	Up_in_2D
ESPN	7.34389e-07	1.2213	0.129	0.061	0.0268794	Up_in_3D
SELENOW	7.36056e-07	0.247846	0.415	0.285	0.0269404	Up_in_3D
TIMM13	7.56321e-07	0.209359	0.336	0.222	0.0276821	Up_in_3D
CUX2	7.77036e-07	1.69356	0.264	0.169	0.0284403	Up_in_3D
RETREG3	7.78955e-07	-2.24236	0.064	0.138	0.0285105	Up_in_2D
S100A4	7.86591e-07	0.221492	0.102	0.039	0.02879	Up_in_3D
WDR27	7.86876e-07	-3.08958	0.038	0.103	0.0288004	Up_in_2D
SPARC	8.04665e-07	-1.47105	0.248	0.331	0.0294516	Up_in_2D
SMARCA5	8.15361e-07	-1.68546	0.153	0.245	0.029843	Up_in_2D
RPS4X	8.26213e-07	0.262802	0.791	0.652	0.0302402	Up_in_3D
GABARAPL2	8.87149e-07	0.559924	0.277	0.178	0.0324705	Up_in_3D
TRAPPC6A	8.93353e-07	0.745685	0.167	0.091	0.0326976	Up_in_3D
HPCAL1	8.99907e-07	0.644475	0.298	0.191	0.0329375	Up_in_3D
STX3	9.14448e-07	-2.04565	0.061	0.134	0.0334697	Up_in_2D
RBCK1	9.22895e-07	0.275469	0.364	0.251	0.0337789	Up_in_3D
H2AFZ	9.26451e-07	0.307866	0.324	0.211	0.033909	Up_in_3D
RTN4	9.33451e-07	-0.698278	0.561	0.578	0.0341652	Up_in_2D
PON3	9.49802e-07	0.796739	0.2	0.119	0.0347637	Up_in_3D
NSUN6	9.73195e-07	1.39019	0.236	0.147	0.0356199	Up_in_3D
PIN1	9.75962e-07	0.823333	0.198	0.117	0.0357212	Up_in_3D
TMEM33	1.00269e-06	-1.47293	0.161	0.251	0.0366994	Up_in_2D
IDI1	1.02905e-06	0.4055	0.43	0.315	0.0376641	Up_in_3D
ATP5MPL	1.03641e-06	0.282743	0.517	0.373	0.0379337	Up_in_3D
RHOQ	1.03774e-06	-1.68078	0.177	0.268	0.0379824	Up_in_2D
PPP4R2	1.05166e-06	-1.7758	0.139	0.228	0.0384918	Up_in_2D
FNIP2	1.05269e-06	-0.933912	0.273	0.357	0.0385294	Up_in_2D
MTDH	1.07448e-06	-1.0151	0.409	0.457	0.0393272	Up_in_2D
NEDD8	1.08264e-06	0.205212	0.5	0.358	0.0396256	Up_in_3D
MRPL58	1.08541e-06	0.733235	0.195	0.113	0.0397271	Up_in_3D
PLEKHA2	1.09377e-06	-1.39939	0.05	0.119	0.040033	Up_in_2D
VAMP8	1.10388e-06	0.174357	0.453	0.318	0.0404032	Up_in_3D
NAP1L1	1.10733e-06	-1.11098	0.392	0.452	0.0405294	Up_in_2D
LRRC58	1.12001e-06	-2.61679	0.082	0.159	0.0409935	Up_in_2D
KRT19	1.12161e-06	-0.940556	0.192	0.286	0.0410522	Up_in_2D
MRPS36	1.13209e-06	0.643408	0.274	0.181	0.0414356	Up_in_3D
SARAF	1.13323e-06	0.0947444	0.429	0.302	0.0414773	Up_in_3D
DYNC1H1	1.15333e-06	-1.28843	0.25	0.333	0.0422129	Up_in_2D
VAMP5	1.16687e-06	0.396066	0.314	0.208	0.0427085	Up_in_3D
DST	1.1885e-06	-0.948145	0.442	0.482	0.0435002	Up_in_2D
LDLRAD4	1.19064e-06	1.38753	0.232	0.144	0.0435787	Up_in_3D
AL445524.1	1.21556e-06	0.768344	0.2	0.117	0.0444908	Up_in_3D
ZBTB8OS	1.25062e-06	0.622995	0.276	0.183	0.0457738	Up_in_3D
CDA	1.27763e-06	0.838137	0.286	0.194	0.0467627	Up_in_3D
TMEM65	1.29346e-06	-2.09694	0.059	0.13	0.0473418	Up_in_2D
HPN	1.33646e-06	0.33899	0.364	0.249	0.0489158	Up_in_3D
XPO5	1.3373e-06	-2.09973	0.05	0.118	0.0489465	Up_in_2D

## Sheet: Kupffer
Gene	p_val	avg_log2FC	pct.1	pct.2	p_val_adj	Direction
HS3ST2	3.25932e-19	-6.51367	0.037	0.553	1.19294e-14	Up_in_2D
MAP3K1	1.21025e-18	-4.31391	0.096	0.684	4.42964e-14	Up_in_2D
RPS18	9.81918e-18	2.54293	0.973	0.842	3.59392e-13	Up_in_3D
MT2A	1.97373e-17	3.43336	0.995	0.921	7.22406e-13	Up_in_3D
AP003086.1	3.65147e-16	-4.88151	0.117	0.684	1.33648e-11	Up_in_2D
GRAMD1B	7.5374e-16	-4.22994	0.053	0.526	2.75876e-11	Up_in_2D
CDCP1	9.11872e-16	-5.6453	0.043	0.5	3.33754e-11	Up_in_2D
TESK2	1.87996e-15	-4.63919	0.074	0.579	6.88083e-11	Up_in_2D
PRKCH	2.3676e-15	-3.47717	0.096	0.632	8.66566e-11	Up_in_2D
RPL12	2.90869e-15	2.19035	0.957	0.737	1.06461e-10	Up_in_3D
GARS-DT	4.01522e-15	-2.39828	0.16	0.711	1.46961e-10	Up_in_2D
AC087854.1	4.43698e-15	-3.36435	0.069	0.553	1.62398e-10	Up_in_2D
CBL	4.55717e-15	-2.92143	0.223	0.789	1.66797e-10	Up_in_2D
RNF111	6.27333e-15	-3.14555	0.239	0.789	2.2961e-10	Up_in_2D
SYK	9.78456e-15	-3.24231	0.144	0.684	3.58125e-10	Up_in_2D
PREX1	1.69037e-14	-3.38764	0.165	0.711	6.18693e-10	Up_in_2D
RPS21	2.02937e-14	2.10895	0.931	0.763	7.42769e-10	Up_in_3D
STARD13-AS	2.15191e-14	-3.58738	0.074	0.553	7.87622e-10	Up_in_2D
ITPKB	2.22534e-14	-4.36444	0.074	0.553	8.14498e-10	Up_in_2D
HLA-DQB1	2.26954e-14	-4.05608	0.09	0.605	8.30674e-10	Up_in_2D
SOGA1	2.81307e-14	-3.18582	0.074	0.553	1.02961e-09	Up_in_2D
RPL10	2.92153e-14	1.88555	0.989	0.921	1.06931e-09	Up_in_3D
SLC5A3	2.95783e-14	-4.05781	0.144	0.658	1.0826e-09	Up_in_2D
ITPR1	3.03427e-14	-3.19721	0.191	0.763	1.11057e-09	Up_in_2D
RPL37	3.47871e-14	1.94848	0.947	0.789	1.27324e-09	Up_in_3D
TIMP1	4.58898e-14	2.9544	0.952	0.711	1.67961e-09	Up_in_3D
AC119674.1	5.60422e-14	-6.31812	0.053	0.474	2.0512e-09	Up_in_2D
SUFU	5.88752e-14	-3.43444	0.128	0.632	2.15489e-09	Up_in_2D
AC004687.1	5.91001e-14	-3.72922	0.016	0.368	2.16312e-09	Up_in_2D
SLC1A3	8.79684e-14	-3.61013	0.197	0.711	3.21973e-09	Up_in_2D
EEF1A1	8.99898e-14	1.66225	0.989	0.974	3.29372e-09	Up_in_3D
DDI2	9.67996e-14	-2.48039	0.144	0.658	3.54296e-09	Up_in_2D
DMXL1	1.29506e-13	-2.44743	0.261	0.816	4.74005e-09	Up_in_2D
GRK3	1.34722e-13	-2.89954	0.154	0.684	4.93094e-09	Up_in_2D
KDM7A	1.42405e-13	-3.45804	0.144	0.632	5.21216e-09	Up_in_2D
RPL13	1.63192e-13	1.53545	0.989	0.974	5.97299e-09	Up_in_3D
RPL18A	2.16267e-13	2.0447	0.941	0.816	7.91559e-09	Up_in_3D
CD48	2.21867e-13	-2.54449	0.059	0.5	8.12055e-09	Up_in_2D
RIN3	2.46171e-13	-2.60252	0.239	0.789	9.01009e-09	Up_in_2D
TET3	2.80885e-13	-3.39807	0.213	0.711	1.02807e-08	Up_in_2D
SLA	3.04309e-13	-2.78715	0.176	0.711	1.1138e-08	Up_in_2D
LINC02099	3.05677e-13	-6.14997	0.021	0.368	1.11881e-08	Up_in_2D
NCOA6	3.18336e-13	-3.21931	0.186	0.684	1.16514e-08	Up_in_2D
SLC27A1	3.46691e-13	-2.58395	0.106	0.579	1.26893e-08	Up_in_2D
ZFYVE26	3.47067e-13	-2.48113	0.176	0.684	1.2703e-08	Up_in_2D
SNX30	3.57436e-13	-1.92661	0.186	0.711	1.30825e-08	Up_in_2D
RPL28	3.59422e-13	1.7934	0.947	0.816	1.31552e-08	Up_in_3D
FNIP2	3.65545e-13	-3.13152	0.34	0.816	1.33793e-08	Up_in_2D
RPS23	3.83169e-13	1.92544	0.957	0.816	1.40244e-08	Up_in_3D
RPL32	4.03525e-13	1.96146	0.947	0.895	1.47694e-08	Up_in_3D
TRIM33	4.33593e-13	-2.94709	0.186	0.684	1.58699e-08	Up_in_2D
ABR	4.38995e-13	-3.34306	0.261	0.763	1.60677e-08	Up_in_2D
RPS27	4.58335e-13	1.66037	0.963	0.763	1.67755e-08	Up_in_3D
AVL9	4.93486e-13	-2.74321	0.277	0.789	1.80621e-08	Up_in_2D
RPL41	5.26833e-13	1.49976	0.989	0.921	1.92826e-08	Up_in_3D
GNAQ	5.62411e-13	-2.84314	0.309	0.816	2.05848e-08	Up_in_2D
RPS6	5.81619e-13	1.89421	0.941	0.842	2.12878e-08	Up_in_3D
DOK3	6.01762e-13	-3.48291	0.101	0.579	2.20251e-08	Up_in_2D
CORO1C	6.31811e-13	-2.20579	0.34	0.842	2.31249e-08	Up_in_2D
MYO5A	6.73781e-13	-2.63881	0.293	0.816	2.4661e-08	Up_in_2D
RPL29	7.57721e-13	2.14767	0.91	0.789	2.77333e-08	Up_in_3D
RPS19	8.91973e-13	1.62425	0.973	0.921	3.26471e-08	Up_in_3D
RPS3	9.61346e-13	2.12666	0.915	0.763	3.51862e-08	Up_in_3D
CMTM7	1.02612e-12	-3.48837	0.17	0.658	3.75569e-08	Up_in_2D
TMSB10	1.0353e-12	1.39252	0.979	0.947	3.78929e-08	Up_in_3D
BACH1	1.13558e-12	-2.38721	0.314	0.842	4.15633e-08	Up_in_2D
RPS12	1.14192e-12	1.54899	0.979	0.895	4.17955e-08	Up_in_3D
IL6R	1.14949e-12	-2.87346	0.149	0.632	4.20725e-08	Up_in_2D
RPS27A	1.15888e-12	1.82864	0.947	0.895	4.24163e-08	Up_in_3D
ELL	1.17828e-12	-3.45392	0.144	0.632	4.31263e-08	Up_in_2D
TRAK1	1.19336e-12	-2.65635	0.255	0.763	4.36783e-08	Up_in_2D
FGD2	1.33689e-12	-2.95322	0.09	0.553	4.89315e-08	Up_in_2D
RUNX3	1.34062e-12	-4.06808	0.069	0.5	4.90679e-08	Up_in_2D
CHST11	1.50467e-12	-3.27449	0.266	0.789	5.50724e-08	Up_in_2D
LYST	1.51321e-12	-2.7496	0.239	0.737	5.53851e-08	Up_in_2D
PFKFB3	1.65717e-12	-3.25323	0.213	0.711	6.06542e-08	Up_in_2D
KAT6A	1.68979e-12	-2.80204	0.245	0.763	6.18478e-08	Up_in_2D
HLA-DQA1	1.81506e-12	-2.96699	0.043	0.421	6.64329e-08	Up_in_2D
LCP2	1.82341e-12	-2.80073	0.133	0.632	6.67387e-08	Up_in_2D
THEMIS2	1.9915e-12	-2.67915	0.117	0.605	7.28907e-08	Up_in_2D
RPS14	2.07681e-12	1.75049	0.936	0.868	7.60133e-08	Up_in_3D
ARL17A	2.17557e-12	-2.0918	0.069	0.5	7.96279e-08	Up_in_2D
AGAP3	2.3007e-12	-2.76773	0.186	0.684	8.42078e-08	Up_in_2D
COLEC12	2.55074e-12	-5.56811	0.027	0.368	9.33595e-08	Up_in_2D
TRPM2	2.6252e-12	-2.3573	0.101	0.553	9.6085e-08	Up_in_2D
STK10	2.6589e-12	-1.78978	0.229	0.763	9.73185e-08	Up_in_2D
KCNMA1	2.69529e-12	-2.66469	0.261	0.763	9.86504e-08	Up_in_2D
HAVCR2	2.76925e-12	-1.8939	0.138	0.658	1.01357e-07	Up_in_2D
TEX2	2.79076e-12	-3.25197	0.17	0.658	1.02145e-07	Up_in_2D
CPEB2	3.13738e-12	-2.61985	0.191	0.684	1.14831e-07	Up_in_2D
ANKRD10-IT1	3.24669e-12	-3.33224	0.043	0.421	1.18832e-07	Up_in_2D
FMNL1	3.43865e-12	-3.19561	0.128	0.605	1.25858e-07	Up_in_2D
MAP3K3	3.46151e-12	-2.32083	0.191	0.684	1.26695e-07	Up_in_2D
NFATC3	3.65236e-12	-2.75019	0.202	0.711	1.3368e-07	Up_in_2D
TBC1D2	3.66422e-12	-3.10076	0.202	0.684	1.34114e-07	Up_in_2D
MS4A4A	3.69636e-12	-2.48288	0.255	0.763	1.3529e-07	Up_in_2D
RENBP	3.78372e-12	-1.4644	0.101	0.579	1.38488e-07	Up_in_2D
RPL39	3.92884e-12	1.82895	0.936	0.842	1.43799e-07	Up_in_3D
RPL34	4.34817e-12	1.80608	0.952	0.842	1.59147e-07	Up_in_3D
ZEB2	4.45963e-12	-2.00082	0.324	0.842	1.63227e-07	Up_in_2D
BATF	4.47458e-12	-4.37738	0.096	0.526	1.63774e-07	Up_in_2D
CPM	4.60516e-12	-2.94272	0.34	0.789	1.68554e-07	Up_in_2D
RPL7A	4.88549e-12	1.6758	0.957	0.842	1.78814e-07	Up_in_3D
DLEU2	4.97382e-12	-2.993	0.271	0.737	1.82047e-07	Up_in_2D
RPS15A	5.03615e-12	1.84779	0.91	0.789	1.84328e-07	Up_in_3D
NR6A1	5.11128e-12	-2.87735	0.122	0.579	1.87078e-07	Up_in_2D
RPL11	5.15984e-12	1.67035	0.957	0.789	1.88855e-07	Up_in_3D
ATG7	5.59972e-12	-2.86286	0.287	0.763	2.04955e-07	Up_in_2D
CPVL	5.64337e-12	-2.98728	0.165	0.632	2.06553e-07	Up_in_2D
AGO4	5.73864e-12	-3.34531	0.17	0.632	2.1004e-07	Up_in_2D
VPS8	6.01269e-12	-2.45615	0.25	0.737	2.2007e-07	Up_in_2D
RPS7	6.06295e-12	1.91681	0.92	0.763	2.2191e-07	Up_in_3D
RPL35	6.25652e-12	1.57946	0.952	0.842	2.28995e-07	Up_in_3D
ARID3A	6.26777e-12	-3.06588	0.133	0.605	2.29407e-07	Up_in_2D
STIM1	6.51178e-12	-3.06194	0.213	0.737	2.38338e-07	Up_in_2D
CCDC88A	6.69695e-12	-2.28042	0.356	0.842	2.45115e-07	Up_in_2D
B4GALT5	6.8929e-12	-2.67521	0.245	0.737	2.52287e-07	Up_in_2D
RNF130	6.94913e-12	-2.54483	0.399	0.816	2.54345e-07	Up_in_2D
AL139260.1	7.13653e-12	-3.93822	0.154	0.605	2.61204e-07	Up_in_2D
USP24	8.04159e-12	-1.38056	0.213	0.737	2.9433e-07	Up_in_2D
STX7	8.14565e-12	-2.63349	0.287	0.763	2.98139e-07	Up_in_2D
STAU2	8.32215e-12	-1.91865	0.25	0.763	3.04599e-07	Up_in_2D
PHF21A	8.52568e-12	-3.01422	0.218	0.711	3.12048e-07	Up_in_2D
RPS28	8.68112e-12	1.47871	0.963	0.895	3.17738e-07	Up_in_3D
PIK3AP1	8.80503e-12	-3.09357	0.213	0.711	3.22273e-07	Up_in_2D
DAPK1	9.10698e-12	-2.48066	0.25	0.763	3.33324e-07	Up_in_2D
IL17RA	9.31234e-12	-2.5486	0.234	0.711	3.40841e-07	Up_in_2D
PAG1	9.36096e-12	-3.11695	0.165	0.658	3.42621e-07	Up_in_2D
RPL26	9.36265e-12	1.83	0.926	0.789	3.42682e-07	Up_in_3D
AGTPBP1	9.38053e-12	-2.49377	0.191	0.684	3.43337e-07	Up_in_2D
PDK3	9.66295e-12	-2.02453	0.106	0.553	3.53673e-07	Up_in_2D
PPP1R21	9.81185e-12	-2.83133	0.202	0.684	3.59123e-07	Up_in_2D
KMT2E	9.92198e-12	-2.42509	0.287	0.763	3.63154e-07	Up_in_2D
DOCK11	1.05371e-11	-2.70758	0.202	0.684	3.85669e-07	Up_in_2D
PICALM	1.07691e-11	-2.19803	0.362	0.842	3.9416e-07	Up_in_2D
RPL38	1.08314e-11	1.42285	0.947	0.842	3.9644e-07	Up_in_3D
BIN2	1.1059e-11	-2.04283	0.101	0.553	4.04769e-07	Up_in_2D
TBC1D22A	1.15008e-11	-2.61173	0.282	0.763	4.2094e-07	Up_in_2D
IL10RA	1.15517e-11	-2.79598	0.112	0.579	4.22802e-07	Up_in_2D
AC068446.2	1.27431e-11	-3.55635	0.011	0.289	4.66411e-07	Up_in_2D
UBE4B	1.28626e-11	-2.39644	0.25	0.711	4.70783e-07	Up_in_2D
KCNE1	1.304e-11	-2.58211	0.149	0.632	4.77278e-07	Up_in_2D
RPL17	1.41173e-11	1.60024	0.952	0.842	5.16706e-07	Up_in_3D
HSD17B14	1.44839e-11	-2.64579	0.154	0.632	5.30125e-07	Up_in_2D
MKLN1	1.45412e-11	-2.36174	0.34	0.816	5.32223e-07	Up_in_2D
PTK2B	1.58422e-11	-3.20823	0.186	0.684	5.79839e-07	Up_in_2D
SLC6A6	1.58422e-11	-2.94969	0.191	0.658	5.79839e-07	Up_in_2D
AL355488.1	1.69526e-11	-4.67141	0.005	0.263	6.20482e-07	Up_in_2D
GNPTAB	1.74211e-11	-2.20046	0.245	0.737	6.37628e-07	Up_in_2D
RNF13	1.76033e-11	-2.73257	0.309	0.763	6.44299e-07	Up_in_2D
MT1E	1.83922e-11	3.34235	0.84	0.447	6.73172e-07	Up_in_3D
RPL14	1.87135e-11	1.6936	0.926	0.763	6.84933e-07	Up_in_3D
RPS24	1.9153e-11	1.31975	0.973	0.921	7.01019e-07	Up_in_3D
RPL18	2.01458e-11	2.01613	0.894	0.789	7.37355e-07	Up_in_3D
RPL10A	2.0426e-11	1.93965	0.899	0.737	7.47612e-07	Up_in_3D
NFAT5	2.08328e-11	-2.20045	0.271	0.763	7.62501e-07	Up_in_2D
FPR3	2.11735e-11	-2.64028	0.176	0.658	7.7497e-07	Up_in_2D
ARL15	2.20795e-11	-2.68215	0.282	0.763	8.0813e-07	Up_in_2D
RNF185	2.2556e-11	-2.9875	0.128	0.579	8.25572e-07	Up_in_2D
C16orf70	2.30704e-11	-3.3297	0.138	0.579	8.44401e-07	Up_in_2D
PLXNC1	2.33603e-11	-2.71846	0.186	0.658	8.5501e-07	Up_in_2D
AC020913.1	2.41162e-11	-3.09638	0.032	0.368	8.82677e-07	Up_in_2D
GAS2L3	2.42492e-11	-2.84689	0.106	0.553	8.87545e-07	Up_in_2D
RASGRP3	2.5695e-11	-2.68716	0.176	0.658	9.40463e-07	Up_in_2D
MYCBP2-AS1	2.67044e-11	-4.87739	0.064	0.447	9.77407e-07	Up_in_2D
MLLT10	2.70676e-11	-2.69915	0.261	0.737	9.90701e-07	Up_in_2D
COL1A1	2.78697e-11	4.10476	0.862	0.579	1.02006e-06	Up_in_3D
NOTCH1	3.06221e-11	-2.88159	0.08	0.5	1.1208e-06	Up_in_2D
ANKUB1	3.17118e-11	-5.3121	0.176	0.632	1.16068e-06	Up_in_2D
NCOA1	3.17754e-11	-2.26522	0.245	0.737	1.16301e-06	Up_in_2D
AC004951.1	3.24941e-11	-1.84392	0.08	0.5	1.18932e-06	Up_in_2D
PLEKHA2	3.28012e-11	-2.44113	0.207	0.684	1.20056e-06	Up_in_2D
KIAA2026	3.3283e-11	-2.36883	0.202	0.684	1.21819e-06	Up_in_2D
KLHL6	3.36304e-11	-3.03661	0.16	0.632	1.23091e-06	Up_in_2D
AC010210.1	3.45188e-11	-4.48431	0.053	0.421	1.26342e-06	Up_in_2D
CD300A	3.7213e-11	-2.13547	0.133	0.605	1.36203e-06	Up_in_2D
C20orf194	3.9362e-11	-2.43612	0.293	0.763	1.44069e-06	Up_in_2D
RALGAPB	3.93956e-11	-2.12329	0.197	0.658	1.44192e-06	Up_in_2D
TBC1D8	3.957e-11	-3.16161	0.213	0.684	1.4483e-06	Up_in_2D
TFEC	4.03646e-11	-2.16157	0.17	0.658	1.47739e-06	Up_in_2D
RPS5	4.07582e-11	2.15733	0.856	0.658	1.49179e-06	Up_in_3D
STX3	4.13136e-11	-2.10145	0.186	0.658	1.51212e-06	Up_in_2D
IKBKB	4.13581e-11	-2.38825	0.16	0.605	1.51375e-06	Up_in_2D
RALGDS	4.16648e-11	-2.11622	0.144	0.605	1.52497e-06	Up_in_2D
FLT1	4.35376e-11	-4.0434	0.053	0.421	1.59352e-06	Up_in_2D
MGAT5	4.38817e-11	-2.06205	0.25	0.737	1.60611e-06	Up_in_2D
GAB2	4.5759e-11	-2.46384	0.287	0.763	1.67483e-06	Up_in_2D
STK4	4.789e-11	-2.1085	0.25	0.737	1.75282e-06	Up_in_2D
LGALS1	4.8178e-11	1.38657	0.968	0.895	1.76336e-06	Up_in_3D
SETDB1	4.85519e-11	-2.37516	0.101	0.526	1.77705e-06	Up_in_2D
RRAGD	5.0877e-11	-2.7488	0.181	0.632	1.86215e-06	Up_in_2D
FGR	5.08785e-11	-2.1127	0.165	0.658	1.8622e-06	Up_in_2D
KCNAB2	5.5921e-11	-1.62821	0.197	0.711	2.04676e-06	Up_in_2D
FN1	5.88507e-11	2.55559	0.957	0.921	2.15399e-06	Up_in_3D
RPL5	5.88818e-11	1.70497	0.915	0.842	2.15513e-06	Up_in_3D
TMEM170B	5.90736e-11	-4.16848	0.069	0.447	2.16215e-06	Up_in_2D
SORT1	5.99006e-11	-2.74441	0.207	0.658	2.19242e-06	Up_in_2D
FIG4	6.09881e-11	-2.87496	0.154	0.605	2.23222e-06	Up_in_2D
PLPP3	6.2183e-11	-3.7689	0.223	0.658	2.27596e-06	Up_in_2D
SPOPL	6.5473e-11	-2.84235	0.165	0.632	2.39638e-06	Up_in_2D
RAF1	6.59197e-11	-1.42923	0.261	0.737	2.41273e-06	Up_in_2D
DYRK1A	6.68968e-11	-2.73077	0.287	0.763	2.44849e-06	Up_in_2D
PTPRE	6.82748e-11	-2.44169	0.213	0.684	2.49892e-06	Up_in_2D
FAM126B	6.95719e-11	-2.78496	0.138	0.579	2.5464e-06	Up_in_2D
PIK3CD	7.2214e-11	-2.42518	0.106	0.526	2.64311e-06	Up_in_2D
AFTPH	7.30293e-11	-2.56712	0.223	0.711	2.67295e-06	Up_in_2D
TRIM56	7.30591e-11	-1.60118	0.213	0.684	2.67404e-06	Up_in_2D
RPL30	7.43545e-11	1.79115	0.92	0.789	2.72145e-06	Up_in_3D
ZDHHC20	8.15813e-11	-1.78886	0.298	0.789	2.98596e-06	Up_in_2D
RELCH	8.87025e-11	-3.03969	0.176	0.632	3.2466e-06	Up_in_2D
MAP3K2	9.19766e-11	-1.78736	0.34	0.816	3.36644e-06	Up_in_2D
LRCH1	9.45293e-11	-3.10755	0.197	0.632	3.45987e-06	Up_in_2D
PIK3R5	9.56956e-11	-2.83415	0.213	0.684	3.50256e-06	Up_in_2D
MYO9B	9.68034e-11	-2.32576	0.319	0.763	3.5431e-06	Up_in_2D
CMIP	9.68546e-11	-2.22394	0.271	0.737	3.54497e-06	Up_in_2D
SLC25A25	9.80107e-11	-3.07408	0.144	0.579	3.58729e-06	Up_in_2D
HECA	9.82377e-11	-2.30267	0.191	0.684	3.5956e-06	Up_in_2D
USP3	9.9853e-11	-1.96425	0.319	0.789	3.65472e-06	Up_in_2D
ZFYVE28	1.00923e-10	-2.71921	0.128	0.553	3.69387e-06	Up_in_2D
PSMA3-AS1	1.01791e-10	-2.2121	0.218	0.684	3.72567e-06	Up_in_2D
GAPDH	1.02736e-10	1.7457	0.936	0.921	3.76025e-06	Up_in_3D
AC023509.6	1.02765e-10	-2.49972	0.106	0.526	3.76129e-06	Up_in_2D
PHACTR1	1.03305e-10	-3.07329	0.181	0.632	3.78106e-06	Up_in_2D
RPLP1	1.091e-10	1.15117	0.989	0.974	3.99316e-06	Up_in_3D
RPLP0	1.13195e-10	1.57183	0.92	0.842	4.14306e-06	Up_in_3D
CTBP2	1.18847e-10	-2.78293	0.25	0.711	4.3499e-06	Up_in_2D
USP31	1.22373e-10	-2.5726	0.096	0.5	4.47897e-06	Up_in_2D
MYO1F	1.23447e-10	-1.93468	0.191	0.684	4.51829e-06	Up_in_2D
CAB39	1.24349e-10	-1.98998	0.293	0.763	4.5513e-06	Up_in_2D
NPIPB4	1.26862e-10	-3.30225	0.112	0.526	4.64329e-06	Up_in_2D
SPPL3	1.29281e-10	-2.36963	0.245	0.711	4.73181e-06	Up_in_2D
CPB2-AS1	1.33896e-10	-4.16869	0.085	0.474	4.90074e-06	Up_in_2D
LCORL	1.3575e-10	-2.33646	0.255	0.737	4.96857e-06	Up_in_2D
MED13	1.38799e-10	-1.90629	0.309	0.763	5.08017e-06	Up_in_2D
MCOLN3	1.41125e-10	-3.7608	0.048	0.395	5.16532e-06	Up_in_2D
RGL1	1.41441e-10	-3.15604	0.218	0.658	5.17689e-06	Up_in_2D
RPS2	1.4253e-10	1.3958	0.957	0.974	5.21675e-06	Up_in_3D
KANSL1L	1.51739e-10	-2.60066	0.218	0.684	5.5538e-06	Up_in_2D
TRPM7	1.674e-10	-1.92671	0.33	0.789	6.127e-06	Up_in_2D
AC006001.2	1.68641e-10	-2.07306	0.191	0.632	6.17241e-06	Up_in_2D
ST14	1.69633e-10	-1.6302	0.191	0.684	6.20874e-06	Up_in_2D
SMG1	1.73599e-10	-1.97738	0.303	0.789	6.3539e-06	Up_in_2D
PPTC7	1.73647e-10	-2.51102	0.16	0.605	6.35567e-06	Up_in_2D
AL138999.2	1.77897e-10	-1.65234	0.027	0.342	6.51121e-06	Up_in_2D
ARHGAP25	1.80642e-10	-2.36174	0.106	0.526	6.6117e-06	Up_in_2D
STARD13	1.80671e-10	-2.49126	0.261	0.711	6.61274e-06	Up_in_2D
KDM3B	1.80727e-10	-1.46021	0.261	0.763	6.61478e-06	Up_in_2D
ATP11A	1.80991e-10	-1.88245	0.218	0.684	6.62444e-06	Up_in_2D
RPL27	1.89653e-10	1.89857	0.856	0.684	6.94151e-06	Up_in_3D
BPTF	1.91756e-10	-1.96903	0.319	0.816	7.01844e-06	Up_in_2D
CLASP1	1.97663e-10	-2.49114	0.277	0.711	7.23467e-06	Up_in_2D
PHIP	1.98271e-10	-1.96756	0.271	0.763	7.25693e-06	Up_in_2D
ACAP2	1.99116e-10	-1.89436	0.372	0.789	7.28783e-06	Up_in_2D
AC084198.2	2.00571e-10	-3.64325	0.016	0.289	7.34112e-06	Up_in_2D
RPL37A	2.01242e-10	1.32914	0.963	0.868	7.36565e-06	Up_in_3D
TMEM51	2.04851e-10	-2.32112	0.207	0.684	7.49776e-06	Up_in_2D
DCP2	2.06477e-10	-2.95655	0.223	0.658	7.55727e-06	Up_in_2D
SLC39A11	2.06693e-10	-3.05532	0.287	0.711	7.56516e-06	Up_in_2D
RPL23A	2.08321e-10	1.56991	0.91	0.711	7.62476e-06	Up_in_3D
SEMA6A-AS1	2.18561e-10	-3.84617	0.069	0.447	7.99956e-06	Up_in_2D
SLC36A1	2.2747e-10	-2.51975	0.181	0.632	8.32564e-06	Up_in_2D
OSBPL3	2.28816e-10	-2.94208	0.213	0.658	8.37491e-06	Up_in_2D
PDS5A	2.30227e-10	-1.97788	0.33	0.789	8.42653e-06	Up_in_2D
RPL35A	2.40569e-10	1.717	0.91	0.789	8.80506e-06	Up_in_3D
AL117336.2	2.41849e-10	-3.63726	0.011	0.263	8.8519e-06	Up_in_2D
AGPAT4	2.44639e-10	-2.88116	0.202	0.658	8.95402e-06	Up_in_2D
DOP1B	2.45043e-10	-1.91726	0.239	0.711	8.96881e-06	Up_in_2D
ALS2	2.46818e-10	-2.60445	0.122	0.526	9.03377e-06	Up_in_2D
RREB1	2.47895e-10	-2.72319	0.255	0.684	9.07322e-06	Up_in_2D
RPS26	2.52038e-10	1.71473	0.92	0.842	9.22486e-06	Up_in_3D
KIF16B	2.54396e-10	-2.74836	0.202	0.632	9.31115e-06	Up_in_2D
SRGAP2C	2.55206e-10	-3.03026	0.186	0.632	9.34081e-06	Up_in_2D
MROH1	2.55513e-10	-2.25557	0.213	0.658	9.35202e-06	Up_in_2D
PLA2G7	2.64094e-10	-1.99338	0.176	0.658	9.66609e-06	Up_in_2D
ARID1A	2.6638e-10	-2.6614	0.287	0.737	9.74977e-06	Up_in_2D
RPL19	2.73432e-10	1.5055	0.92	0.868	1.00079e-05	Up_in_3D
TNS3	2.75087e-10	-2.13135	0.346	0.816	1.00684e-05	Up_in_2D
PCNX1	2.75648e-10	-2.32343	0.282	0.737	1.0089e-05	Up_in_2D
HERC1	2.77011e-10	-2.28261	0.266	0.737	1.01389e-05	Up_in_2D
ASMTL-AS1	2.77425e-10	-3.14424	0.032	0.342	1.0154e-05	Up_in_2D
ARID4A	2.9282e-10	-2.33354	0.218	0.684	1.07175e-05	Up_in_2D
PIK3CA	3.04064e-10	-1.55866	0.271	0.711	1.11291e-05	Up_in_2D
DCAF7	3.07718e-10	-2.10329	0.255	0.711	1.12628e-05	Up_in_2D
MTMR3	3.16552e-10	-1.36851	0.245	0.711	1.15861e-05	Up_in_2D
WDFY1	3.24939e-10	-2.0778	0.261	0.711	1.18931e-05	Up_in_2D
RAB7A	3.30935e-10	-1.94365	0.479	0.842	1.21126e-05	Up_in_2D
RPS8	3.31668e-10	1.57037	0.92	0.868	1.21394e-05	Up_in_3D
HSPBAP1	3.32487e-10	-2.92853	0.154	0.579	1.21693e-05	Up_in_2D
PRR14L	3.47747e-10	-2.1048	0.266	0.737	1.27279e-05	Up_in_2D
ATF6	3.52022e-10	-1.69909	0.293	0.763	1.28844e-05	Up_in_2D
CLCN6	3.52308e-10	-1.58489	0.16	0.579	1.28948e-05	Up_in_2D
LRIG2	3.56293e-10	-2.68126	0.138	0.553	1.30407e-05	Up_in_2D
FAM222B	3.57783e-10	-2.3197	0.165	0.605	1.30952e-05	Up_in_2D
CELF2	3.6992e-10	-2.13154	0.266	0.737	1.35394e-05	Up_in_2D
EPG5	3.70955e-10	-2.20748	0.16	0.605	1.35773e-05	Up_in_2D
HIPK3	3.72722e-10	-2.08612	0.309	0.763	1.3642e-05	Up_in_2D
SPIDR	3.79959e-10	-2.13261	0.314	0.789	1.39069e-05	Up_in_2D
MFSD14B	3.80069e-10	-2.39043	0.202	0.632	1.39109e-05	Up_in_2D
FCHO2	3.81725e-10	-2.43234	0.346	0.789	1.39715e-05	Up_in_2D
RPL36	3.8369e-10	1.75037	0.883	0.868	1.40434e-05	Up_in_3D
SOS1	3.84583e-10	-2.42934	0.298	0.763	1.40761e-05	Up_in_2D
TTC7B	3.9672e-10	-1.92343	0.138	0.579	1.45203e-05	Up_in_2D
NUMB	4.04937e-10	-2.19082	0.367	0.789	1.48211e-05	Up_in_2D
FRYL	4.0827e-10	-1.86354	0.287	0.737	1.49431e-05	Up_in_2D
ZZEF1	4.21326e-10	-2.19509	0.229	0.711	1.54209e-05	Up_in_2D
CCDC84	4.23206e-10	-2.972	0.138	0.553	1.54898e-05	Up_in_2D
GPNMB	4.31883e-10	-2.26412	0.473	0.789	1.58074e-05	Up_in_2D
ERBIN	4.33664e-10	-2.47021	0.303	0.737	1.58725e-05	Up_in_2D
NEK6	4.38978e-10	-2.15098	0.255	0.737	1.6067e-05	Up_in_2D
ARHGAP12	4.42186e-10	-1.70186	0.234	0.711	1.61844e-05	Up_in_2D
ZNF710	4.58327e-10	-1.48021	0.17	0.632	1.67752e-05	Up_in_2D
RPL8	4.6905e-10	1.62419	0.91	0.895	1.71677e-05	Up_in_3D
HIF1A-AS3	4.82484e-10	-4.0006	0.144	0.579	1.76594e-05	Up_in_2D
CDC42SE2	4.83035e-10	-2.10193	0.266	0.737	1.76796e-05	Up_in_2D
PIAS2	4.83825e-10	-2.28642	0.223	0.684	1.77085e-05	Up_in_2D
TFRC	4.92684e-10	-2.65657	0.362	0.763	1.80327e-05	Up_in_2D
TPT1	4.97684e-10	1.11406	0.989	0.974	1.82157e-05	Up_in_3D
ST7L	5.08059e-10	-2.56126	0.176	0.605	1.85955e-05	Up_in_2D
TLK2	5.23417e-10	-2.26758	0.234	0.711	1.91576e-05	Up_in_2D
ATF2	5.27073e-10	-1.70242	0.261	0.737	1.92914e-05	Up_in_2D
RPL24	5.33315e-10	1.95288	0.862	0.711	1.95199e-05	Up_in_3D
CTDSPL2	5.37085e-10	-2.24069	0.213	0.658	1.96579e-05	Up_in_2D
CRTC3	5.38502e-10	-2.237	0.197	0.632	1.97097e-05	Up_in_2D
DIP2B	5.4316e-10	-2.1616	0.314	0.763	1.98802e-05	Up_in_2D
ATP6V1A	5.46556e-10	-2.06505	0.277	0.737	2.00045e-05	Up_in_2D
MED13L	5.59801e-10	-2.58648	0.346	0.763	2.04893e-05	Up_in_2D
MEF2A	5.63512e-10	-1.76264	0.351	0.816	2.06251e-05	Up_in_2D
CRAMP1	5.72238e-10	-2.95896	0.122	0.526	2.09445e-05	Up_in_2D
LDLRAD3	5.849e-10	-3.73565	0.234	0.684	2.14079e-05	Up_in_2D
ZNF577	5.9041e-10	-2.0729	0.074	0.447	2.16096e-05	Up_in_2D
FOXJ3	5.90484e-10	-2.18177	0.25	0.711	2.16123e-05	Up_in_2D
RAP1GAP2	5.98217e-10	-2.16912	0.064	0.421	2.18953e-05	Up_in_2D
ARAP2	6.1335e-10	-1.83046	0.144	0.579	2.24492e-05	Up_in_2D
CNOT4	6.45582e-10	-1.98505	0.298	0.763	2.3629e-05	Up_in_2D
NSF	6.52369e-10	-1.74888	0.213	0.658	2.38774e-05	Up_in_2D
RPLP2	6.52469e-10	1.19423	0.947	0.868	2.3881e-05	Up_in_3D
REL	6.6595e-10	-2.28001	0.223	0.684	2.43744e-05	Up_in_2D
TMEM161B	6.69985e-10	-1.76682	0.149	0.579	2.45221e-05	Up_in_2D
CCSAP	6.87194e-10	-1.71788	0.085	0.474	2.5152e-05	Up_in_2D
CPEB4	6.882e-10	-1.75212	0.309	0.763	2.51888e-05	Up_in_2D
ABI1	6.95328e-10	-1.68081	0.351	0.816	2.54497e-05	Up_in_2D
RBM47	7.12676e-10	-2.7008	0.309	0.711	2.60846e-05	Up_in_2D
RABGAP1	7.3365e-10	-1.61305	0.271	0.737	2.68523e-05	Up_in_2D
SGMS1	7.4062e-10	-1.90225	0.266	0.737	2.71075e-05	Up_in_2D
FMN1	7.41609e-10	-2.69328	0.218	0.658	2.71436e-05	Up_in_2D
RERE	7.43232e-10	-2.06236	0.335	0.789	2.7203e-05	Up_in_2D
LAMTOR5-AS1	7.51352e-10	-2.26263	0.09	0.474	2.75002e-05	Up_in_2D
GIT2	7.52669e-10	-2.13463	0.234	0.684	2.75484e-05	Up_in_2D
PCGF5	7.58681e-10	-1.99194	0.282	0.737	2.77685e-05	Up_in_2D
NCOA2	7.65654e-10	-2.22181	0.324	0.763	2.80237e-05	Up_in_2D
AC009120.2	7.72145e-10	-1.92639	0.149	0.579	2.82613e-05	Up_in_2D
PLEKHF2	7.78034e-10	-2.4426	0.138	0.553	2.84768e-05	Up_in_2D
TG	7.86129e-10	-3.43144	0.08	0.447	2.87731e-05	Up_in_2D
PUM2	7.88891e-10	-1.82968	0.303	0.763	2.88742e-05	Up_in_2D
ATRN	7.95238e-10	-2.34914	0.277	0.711	2.91065e-05	Up_in_2D
TASOR	7.97297e-10	-2.03047	0.255	0.711	2.91819e-05	Up_in_2D
MORC3	8.1227e-10	-1.9334	0.239	0.684	2.97299e-05	Up_in_2D
NSMCE2	8.17344e-10	-2.34338	0.362	0.763	2.99156e-05	Up_in_2D
KANSL1	8.34412e-10	-1.83944	0.303	0.737	3.05403e-05	Up_in_2D
ZDHHC17	8.40238e-10	-1.582	0.186	0.632	3.07535e-05	Up_in_2D
DENND4C	8.44293e-10	-2.22602	0.335	0.763	3.0902e-05	Up_in_2D
PLXND1	8.46459e-10	-1.60532	0.239	0.711	3.09812e-05	Up_in_2D
TBC1D12	8.56032e-10	-2.20651	0.207	0.632	3.13316e-05	Up_in_2D
HDAC4	8.57445e-10	-2.11652	0.16	0.605	3.13833e-05	Up_in_2D
HVCN1	8.5784e-10	-3.20323	0.074	0.447	3.13978e-05	Up_in_2D
USP32	8.76818e-10	-1.7951	0.324	0.763	3.20924e-05	Up_in_2D
PTPN9	8.79606e-10	-1.44927	0.207	0.658	3.21945e-05	Up_in_2D
PARVG	8.93881e-10	-1.65503	0.197	0.684	3.27169e-05	Up_in_2D
TMEM65	8.97854e-10	-3.3723	0.165	0.579	3.28623e-05	Up_in_2D
CIITA	9.31845e-10	-4.1287	0.069	0.421	3.41065e-05	Up_in_2D
PRKCE	9.35017e-10	-2.98775	0.25	0.684	3.42226e-05	Up_in_2D
GPD2	9.43694e-10	-2.80725	0.229	0.658	3.45401e-05	Up_in_2D
GAS6-AS1	9.46503e-10	-3.38401	0.037	0.342	3.4643e-05	Up_in_2D
FAM13B	9.58094e-10	-1.66852	0.255	0.711	3.50672e-05	Up_in_2D
CBFA2T2	9.68885e-10	-2.14495	0.213	0.632	3.54622e-05	Up_in_2D
RNF38	9.70376e-10	-2.06682	0.266	0.711	3.55167e-05	Up_in_2D
OLFML2B	9.77116e-10	-2.42163	0.149	0.579	3.57634e-05	Up_in_2D
ESYT2	9.98558e-10	-2.70804	0.239	0.711	3.65482e-05	Up_in_2D
PIP4K2A	1.00862e-09	-3.00974	0.282	0.711	3.69166e-05	Up_in_2D
CLEC16A	1.01749e-09	-1.79175	0.202	0.658	3.72411e-05	Up_in_2D
PRKCB	1.0259e-09	-2.91083	0.176	0.605	3.75489e-05	Up_in_2D
TAB2	1.05392e-09	-1.83977	0.271	0.711	3.85744e-05	Up_in_2D
RASSF2	1.05445e-09	-1.86119	0.16	0.605	3.85938e-05	Up_in_2D
VTI1A	1.05795e-09	-2.07386	0.303	0.763	3.87221e-05	Up_in_2D
ADAL	1.09857e-09	-4.28888	0.09	0.474	4.02087e-05	Up_in_2D
EPM2A	1.12863e-09	-3.52214	0.09	0.474	4.13091e-05	Up_in_2D
MBP	1.14193e-09	-2.21184	0.271	0.711	4.17956e-05	Up_in_2D
PDE4A	1.15124e-09	-1.48064	0.149	0.579	4.21365e-05	Up_in_2D
GPATCH8	1.15241e-09	-2.00527	0.293	0.737	4.21792e-05	Up_in_2D
R3HCC1L	1.1603e-09	-2.02454	0.197	0.632	4.24681e-05	Up_in_2D
SMAP2	1.16329e-09	-1.97951	0.266	0.711	4.25776e-05	Up_in_2D
WDR63	1.16456e-09	-3.98522	0.037	0.342	4.2624e-05	Up_in_2D
RASSF3	1.17151e-09	-2.83348	0.255	0.658	4.28783e-05	Up_in_2D
DTX3L	1.2007e-09	-2.60635	0.223	0.658	4.39468e-05	Up_in_2D
OGFRL1	1.21099e-09	-1.7611	0.261	0.737	4.43233e-05	Up_in_2D
AGPS	1.24895e-09	-1.78686	0.319	0.763	4.57129e-05	Up_in_2D
RPS4X	1.25946e-09	1.52287	0.91	0.816	4.60976e-05	Up_in_3D
TM6SF1	1.26395e-09	-2.50221	0.149	0.579	4.62619e-05	Up_in_2D
TENT2	1.27201e-09	-2.16946	0.287	0.711	4.65567e-05	Up_in_2D
USP4	1.27465e-09	-1.89308	0.229	0.684	4.66533e-05	Up_in_2D
MGP	1.28042e-09	6.23798	0.691	0.211	4.68646e-05	Up_in_3D
MARK2	1.29281e-09	-2.93304	0.218	0.632	4.73181e-05	Up_in_2D
CDK19	1.29666e-09	-2.11893	0.181	0.605	4.74591e-05	Up_in_2D
OGT	1.30427e-09	-2.01174	0.239	0.711	4.77377e-05	Up_in_2D
HEXB	1.31097e-09	-2.09492	0.335	0.763	4.7983e-05	Up_in_2D
CCR1	1.31973e-09	-2.08807	0.133	0.579	4.83034e-05	Up_in_2D
ATP11B	1.32056e-09	-2.83417	0.266	0.684	4.83336e-05	Up_in_2D
FLI1	1.3252e-09	-2.4192	0.165	0.579	4.85036e-05	Up_in_2D
FAU	1.32996e-09	1.52336	0.894	0.789	4.86778e-05	Up_in_3D
PLIN2	1.38146e-09	-1.79193	0.755	0.921	5.05628e-05	Up_in_2D
CFLAR	1.4041e-09	-1.73554	0.33	0.763	5.13914e-05	Up_in_2D
SIPA1L2	1.40806e-09	-1.80546	0.207	0.658	5.15364e-05	Up_in_2D
CYP27A1	1.41155e-09	-2.18251	0.367	0.789	5.16642e-05	Up_in_2D
RASA2	1.44359e-09	-1.98115	0.229	0.684	5.28369e-05	Up_in_2D
FGD3	1.45765e-09	-3.50781	0.08	0.447	5.33514e-05	Up_in_2D
P2RX7	1.48221e-09	-3.29484	0.117	0.5	5.42504e-05	Up_in_2D
TLNRD1	1.49836e-09	-3.27058	0.133	0.553	5.48414e-05	Up_in_2D
AC008957.2	1.50285e-09	-3.75464	0.059	0.395	5.50058e-05	Up_in_2D
PIM1	1.52799e-09	-1.95282	0.16	0.579	5.59259e-05	Up_in_2D
PHC3	1.53699e-09	-1.73615	0.271	0.737	5.62554e-05	Up_in_2D
TFCP2	1.54385e-09	-2.28381	0.223	0.658	5.65063e-05	Up_in_2D
DHX15	1.57969e-09	-1.31092	0.282	0.737	5.78183e-05	Up_in_2D
SLC45A4	1.58281e-09	-4.10077	0.053	0.368	5.79325e-05	Up_in_2D
BRWD1	1.59987e-09	-1.88731	0.298	0.737	5.85569e-05	Up_in_2D
SRGAP2	1.60784e-09	-2.08513	0.223	0.684	5.88486e-05	Up_in_2D
ZFAND3	1.60901e-09	-1.88139	0.436	0.842	5.88914e-05	Up_in_2D
SLC4A8	1.67046e-09	-3.14726	0.048	0.368	6.11407e-05	Up_in_2D
ARHGAP15	1.67419e-09	-2.83094	0.16	0.579	6.12768e-05	Up_in_2D
RACK1	1.68708e-09	1.46905	0.926	0.789	6.17486e-05	Up_in_3D
RNASE6	1.69431e-09	-3.11569	0.144	0.579	6.20135e-05	Up_in_2D
B3GNT2	1.70105e-09	-2.71195	0.207	0.632	6.22602e-05	Up_in_2D
MTMR10	1.70809e-09	-1.21211	0.191	0.632	6.25179e-05	Up_in_2D
TAOK3	1.72276e-09	-2.32193	0.346	0.763	6.30546e-05	Up_in_2D
AC087672.2	1.77378e-09	-3.40311	0.021	0.289	6.4922e-05	Up_in_2D
TNFRSF1B	1.77781e-09	-1.75423	0.207	0.658	6.50696e-05	Up_in_2D
ADAP2	1.78751e-09	-1.90063	0.191	0.658	6.54246e-05	Up_in_2D
ACTG1	1.79709e-09	1.40976	0.941	0.921	6.57753e-05	Up_in_3D
EPS15	1.80184e-09	-1.79264	0.309	0.737	6.59492e-05	Up_in_2D
FBXO42	1.80646e-09	-2.17083	0.181	0.605	6.61183e-05	Up_in_2D
ANKRD13C	1.81281e-09	-1.92693	0.186	0.605	6.63506e-05	Up_in_2D
HCK	1.8147e-09	-1.40959	0.122	0.553	6.64197e-05	Up_in_2D
VPS41	1.81549e-09	-2.08338	0.314	0.737	6.64487e-05	Up_in_2D
IRAK3	1.83162e-09	-2.21683	0.33	0.763	6.7039e-05	Up_in_2D
C18orf25	1.84404e-09	-2.83016	0.112	0.5	6.74937e-05	Up_in_2D
SPTLC2	1.84452e-09	-1.70247	0.239	0.711	6.75113e-05	Up_in_2D
CELF1	1.85448e-09	-1.95132	0.309	0.711	6.78758e-05	Up_in_2D
SETD2	1.85456e-09	-2.13773	0.303	0.763	6.78787e-05	Up_in_2D
DMXL2	1.87903e-09	-2.31211	0.218	0.658	6.87744e-05	Up_in_2D
CEP135	1.89962e-09	-3.3657	0.144	0.553	6.95282e-05	Up_in_2D
CPNE8	1.91271e-09	-1.70148	0.261	0.711	7.0007e-05	Up_in_2D
PAPLN	1.93396e-09	-5.07521	0.043	0.342	7.07848e-05	Up_in_2D
ZBTB26	1.93669e-09	-3.72222	0.016	0.263	7.08847e-05	Up_in_2D
AKAP10	1.96715e-09	-2.17656	0.234	0.658	7.19998e-05	Up_in_2D
MSL2	1.96878e-09	-1.86639	0.154	0.579	7.20593e-05	Up_in_2D
NLRC4	1.98042e-09	-3.79577	0.074	0.421	7.24855e-05	Up_in_2D
P2RY1	1.98131e-09	-2.67436	0.09	0.474	7.25179e-05	Up_in_2D
CDK5RAP1	2.06095e-09	-2.9956	0.16	0.553	7.54327e-05	Up_in_2D
TMED8	2.06852e-09	-2.57685	0.138	0.526	7.57099e-05	Up_in_2D
EMILIN2	2.08921e-09	-2.1162	0.181	0.632	7.6467e-05	Up_in_2D
AC010359.3	2.12176e-09	-2.8805	0.032	0.316	7.76585e-05	Up_in_2D
AC027117.2	2.12176e-09	-2.95965	0.032	0.316	7.76585e-05	Up_in_2D
TMEM168	2.12438e-09	-2.1297	0.128	0.526	7.77544e-05	Up_in_2D
EXOC4	2.16314e-09	-2.08094	0.372	0.789	7.91731e-05	Up_in_2D
FKBP15	2.21325e-09	-2.10732	0.239	0.711	8.10073e-05	Up_in_2D
TNFAIP8	2.25576e-09	-2.23334	0.202	0.632	8.25629e-05	Up_in_2D
PEAK1	2.25646e-09	-1.62723	0.319	0.763	8.25887e-05	Up_in_2D
BTRC	2.2607e-09	-3.1408	0.176	0.579	8.27439e-05	Up_in_2D
PIAS1	2.26523e-09	-2.14835	0.293	0.711	8.29099e-05	Up_in_2D
SLC2A3	2.28863e-09	-3.11626	0.207	0.632	8.3766e-05	Up_in_2D
TMEM135	2.30418e-09	-2.29453	0.186	0.605	8.43352e-05	Up_in_2D
TBXAS1	2.33314e-09	-2.24515	0.25	0.684	8.53952e-05	Up_in_2D
NRROS	2.38239e-09	-3.41795	0.016	0.263	8.71977e-05	Up_in_2D
PLCL2	2.38609e-09	-2.355	0.16	0.605	8.73334e-05	Up_in_2D
WDR70	2.40053e-09	-1.9135	0.298	0.737	8.78616e-05	Up_in_2D
RPS6KB1	2.4065e-09	-2.72562	0.186	0.605	8.80803e-05	Up_in_2D
PANK3	2.44139e-09	-1.84225	0.234	0.684	8.93574e-05	Up_in_2D
TEC	2.44233e-09	-1.62828	0.138	0.553	8.93918e-05	Up_in_2D
AC007878.1	2.53113e-09	-3.55206	0	0.184	9.26418e-05	Up_in_2D
M6PR	2.56343e-09	-1.72446	0.378	0.816	9.38242e-05	Up_in_2D
STARD9	2.57185e-09	-1.24377	0.069	0.421	9.41324e-05	Up_in_2D
NT5C2	2.57853e-09	-2.25894	0.271	0.684	9.43766e-05	Up_in_2D
RPL3	2.61976e-09	1.40621	0.947	0.921	9.5886e-05	Up_in_3D
MARK3	2.62483e-09	-1.81449	0.33	0.737	9.60713e-05	Up_in_2D
CAMK1D	2.63144e-09	-2.28992	0.25	0.684	9.63135e-05	Up_in_2D
MITF	2.65237e-09	-2.52141	0.207	0.632	9.70795e-05	Up_in_2D
FKBP5	2.69055e-09	-1.70062	0.569	0.868	9.84768e-05	Up_in_2D
FNBP1	2.6935e-09	-2.47312	0.298	0.737	9.85849e-05	Up_in_2D
USP15	2.72232e-09	-2.01112	0.34	0.789	9.96395e-05	Up_in_2D
MRTFA	2.74458e-09	-2.00377	0.309	0.737	0.000100454	Up_in_2D
CYTIP	2.76326e-09	-1.6902	0.112	0.526	0.000101138	Up_in_2D
ATF7	2.78059e-09	-1.68475	0.287	0.711	0.000101773	Up_in_2D
GTDC1	2.83356e-09	-2.38201	0.229	0.658	0.000103711	Up_in_2D
SLC31A1	2.87897e-09	-1.94443	0.319	0.737	0.000105373	Up_in_2D
CERT1	2.89679e-09	-2.12417	0.356	0.763	0.000106025	Up_in_2D
RFWD3	2.89882e-09	-2.92313	0.085	0.447	0.0001061	Up_in_2D
AC009093.2	2.89965e-09	-1.89058	0.154	0.579	0.00010613	Up_in_2D
NLK	2.90097e-09	-2.13239	0.239	0.658	0.000106178	Up_in_2D
NABP1	2.90615e-09	-1.96119	0.218	0.658	0.000106368	Up_in_2D
NCOA5	2.91641e-09	-3.0733	0.165	0.553	0.000106744	Up_in_2D
DOCK8	2.94606e-09	-1.83113	0.202	0.658	0.000107829	Up_in_2D
DENND1A	2.9524e-09	-1.76835	0.271	0.711	0.000108061	Up_in_2D
MOB3A	3.07219e-09	-1.75501	0.207	0.632	0.000112445	Up_in_2D
KCNJ5	3.07375e-09	-4.00033	0.011	0.237	0.000112502	Up_in_2D
DICER1	3.10064e-09	-2.28692	0.298	0.711	0.000113486	Up_in_2D
ZYG11B	3.14387e-09	-1.60351	0.255	0.684	0.000115069	Up_in_2D
CR1	3.14624e-09	-4.32642	0.053	0.368	0.000115155	Up_in_2D
FYB1	3.15502e-09	-1.96999	0.16	0.579	0.000115477	Up_in_2D
SWAP70	3.18328e-09	-1.79149	0.282	0.737	0.000116511	Up_in_2D
PI4KA	3.19207e-09	-1.94396	0.261	0.684	0.000116833	Up_in_2D
FAM78A	3.24206e-09	-1.94842	0.08	0.447	0.000118663	Up_in_2D
CCDC93	3.32871e-09	-1.83302	0.261	0.711	0.000121834	Up_in_2D
CREB1	3.32966e-09	-1.93191	0.245	0.658	0.000121869	Up_in_2D
EP400	3.35714e-09	-1.8858	0.218	0.658	0.000122875	Up_in_2D
HLA-DRA	3.41098e-09	-3.99504	0.207	0.632	0.000124845	Up_in_2D
VPS13D	3.43285e-09	-2.14773	0.277	0.711	0.000125646	Up_in_2D
WDR7	3.46602e-09	-2.21508	0.239	0.684	0.00012686	Up_in_2D
TRIP4	3.47923e-09	-2.4905	0.25	0.684	0.000127343	Up_in_2D
ASAH1	3.53422e-09	-1.97124	0.378	0.789	0.000129356	Up_in_2D
PTPN1	3.54134e-09	-1.02438	0.309	0.789	0.000129617	Up_in_2D
SLC11A2	3.54874e-09	-2.20813	0.218	0.605	0.000129888	Up_in_2D
DCTN5	3.55023e-09	-2.67349	0.186	0.605	0.000129942	Up_in_2D
PILRA	3.5824e-09	-1.59245	0.223	0.684	0.000131119	Up_in_2D
ZNF251	3.63435e-09	-3.20143	0.09	0.447	0.000133021	Up_in_2D
LILRB3	3.71324e-09	-2.36402	0.112	0.5	0.000135908	Up_in_2D
IRF2	3.75696e-09	-1.7035	0.255	0.684	0.000137508	Up_in_2D
ANKRD27	3.82048e-09	-2.50482	0.138	0.526	0.000139834	Up_in_2D
AL117381.1	3.90398e-09	-3.35865	0.08	0.421	0.000142889	Up_in_2D
NPEPPS	3.90554e-09	-1.27644	0.298	0.763	0.000142947	Up_in_2D
RPL27A	3.93935e-09	1.31696	0.926	0.895	0.000144184	Up_in_3D
KLHL2	3.94705e-09	-2.45318	0.207	0.632	0.000144466	Up_in_2D
STK3	4.03469e-09	-2.42408	0.293	0.711	0.000147674	Up_in_2D
PDXDC1	4.04935e-09	-1.82007	0.346	0.763	0.00014821	Up_in_2D
VAV3	4.0673e-09	-2.40832	0.154	0.579	0.000148867	Up_in_2D
ELMOD3	4.07075e-09	-1.74999	0.149	0.553	0.000148993	Up_in_2D
MFSD1	4.07288e-09	-1.91278	0.324	0.763	0.000149071	Up_in_2D
GGA2	4.14993e-09	-1.70319	0.239	0.684	0.000151891	Up_in_2D
PRKCD	4.18923e-09	-1.86038	0.133	0.526	0.00015333	Up_in_2D
UBE2E2	4.19959e-09	-1.72122	0.394	0.816	0.000153709	Up_in_2D
LINC-PINT	4.21275e-09	-2.25836	0.176	0.605	0.000154191	Up_in_2D
IPO9	4.29357e-09	-1.97058	0.218	0.658	0.000157149	Up_in_2D
RAB20	4.32669e-09	-2.10098	0.25	0.684	0.000158361	Up_in_2D
TLR4	4.37251e-09	-2.39076	0.17	0.579	0.000160038	Up_in_2D
AL031123.1	4.37781e-09	-3.55768	0.011	0.237	0.000160232	Up_in_2D
SGK3	4.49734e-09	-1.78103	0.287	0.711	0.000164607	Up_in_2D
MIB1	4.51846e-09	-1.92702	0.223	0.632	0.00016538	Up_in_2D
ATP6V1B2	4.589e-09	-1.70979	0.298	0.737	0.000167962	Up_in_2D
PRDM10	4.6006e-09	-1.19553	0.074	0.421	0.000168387	Up_in_2D
RAB42	4.63748e-09	-2.55701	0.112	0.5	0.000169736	Up_in_2D
ACTR3	4.67458e-09	-1.44369	0.457	0.895	0.000171094	Up_in_2D
CUEDC1	4.71056e-09	-2.2099	0.197	0.605	0.000172411	Up_in_2D
SIGLEC1	4.7408e-09	-1.79312	0.08	0.447	0.000173518	Up_in_2D
KCNMA1-AS1	4.78001e-09	-3.21445	0.011	0.237	0.000174953	Up_in_2D
XPR1	4.82174e-09	-2.0123	0.261	0.684	0.000176481	Up_in_2D
SETDB2	4.83213e-09	-2.60734	0.154	0.553	0.000176861	Up_in_2D
ETV6	4.85631e-09	-2.29615	0.335	0.763	0.000177746	Up_in_2D
RPL6	4.86847e-09	1.25501	0.915	0.921	0.000178191	Up_in_3D
SCAPER	4.89401e-09	-1.48536	0.186	0.605	0.000179126	Up_in_2D
NCOR2	4.89711e-09	-2.01107	0.303	0.737	0.000179239	Up_in_2D
TADA2A	4.92803e-09	-2.82047	0.122	0.5	0.000180371	Up_in_2D
AC068587.4	4.93812e-09	-3.21229	0.138	0.526	0.00018074	Up_in_2D
SNX27	4.96875e-09	-1.42574	0.266	0.684	0.000181861	Up_in_2D
MED15	4.98539e-09	-2.08841	0.223	0.658	0.00018247	Up_in_2D
ACSL1	5.03606e-09	-2.26738	0.426	0.789	0.000184325	Up_in_2D
TMEM63A	5.0626e-09	-1.62341	0.207	0.632	0.000185296	Up_in_2D
HINT1	5.08528e-09	2.28824	0.803	0.684	0.000186126	Up_in_3D
PTPRJ	5.13153e-09	-1.94709	0.335	0.763	0.000187819	Up_in_2D
CPT1A	5.13566e-09	-1.27159	0.309	0.763	0.00018797	Up_in_2D
KCNQ1	5.14055e-09	-1.8819	0.074	0.421	0.000188149	Up_in_2D
TMEM245	5.21597e-09	-1.48647	0.261	0.711	0.00019091	Up_in_2D
DOCK2	5.31449e-09	-2.15654	0.234	0.658	0.000194516	Up_in_2D
CSNK1G1	5.31574e-09	-1.63031	0.261	0.684	0.000194562	Up_in_2D
SYNRG	5.31818e-09	-1.24046	0.261	0.711	0.000194651	Up_in_2D
WDR26	5.38272e-09	-2.22578	0.298	0.711	0.000197013	Up_in_2D
CACUL1	5.47515e-09	-1.48133	0.266	0.684	0.000200396	Up_in_2D
SFMBT1	5.50762e-09	-1.47866	0.112	0.5	0.000201584	Up_in_2D
OTULINL	5.51197e-09	-2.11676	0.085	0.447	0.000201744	Up_in_2D
RBM33	5.5823e-09	-1.83326	0.266	0.684	0.000204318	Up_in_2D
BRAF	5.61151e-09	-1.78173	0.282	0.711	0.000205387	Up_in_2D
ZSCAN5A	5.63618e-09	-1.92065	0.144	0.526	0.00020629	Up_in_2D
MEGF9	5.73841e-09	-2.29084	0.239	0.658	0.000210031	Up_in_2D
SPEN	5.74608e-09	-2.25699	0.261	0.684	0.000210312	Up_in_2D
MARF1	5.79733e-09	-1.40426	0.202	0.632	0.000212188	Up_in_2D
ZNF654	5.82362e-09	-3.00754	0.186	0.579	0.00021315	Up_in_2D
POM121	5.88095e-09	-1.27483	0.213	0.632	0.000215249	Up_in_2D
TAF4	5.96837e-09	-1.22753	0.085	0.447	0.000218448	Up_in_2D
CAMSAP2	6.11584e-09	-2.30122	0.229	0.658	0.000223846	Up_in_2D
ITCH	6.16295e-09	-2.03192	0.335	0.763	0.00022557	Up_in_2D
MARCH1	6.21682e-09	-2.04898	0.154	0.579	0.000227542	Up_in_2D
BAZ1A	6.26047e-09	-1.60524	0.346	0.789	0.00022914	Up_in_2D
CSF3R	6.31541e-09	-2.63919	0.09	0.447	0.00023115	Up_in_2D
NCOA3	6.3625e-09	-2.39877	0.293	0.711	0.000232874	Up_in_2D
HEATR5A	6.36578e-09	-2.21898	0.229	0.658	0.000232994	Up_in_2D
POLR2J3	6.48362e-09	-1.88541	0.293	0.711	0.000237307	Up_in_2D
GPR137B	6.50452e-09	-1.97742	0.255	0.684	0.000238072	Up_in_2D
WNK1	6.56953e-09	-1.84368	0.34	0.737	0.000240452	Up_in_2D
RPS13	6.62242e-09	1.63908	0.872	0.816	0.000242387	Up_in_3D
TRIM14	6.69321e-09	-2.07953	0.181	0.579	0.000244978	Up_in_2D
C12orf4	6.76354e-09	-1.41808	0.17	0.579	0.000247552	Up_in_2D
HELZ	6.76575e-09	-1.49926	0.309	0.737	0.000247633	Up_in_2D
SP1	6.78998e-09	-1.72311	0.165	0.553	0.00024852	Up_in_2D
RAB10	6.79197e-09	-1.73404	0.447	0.816	0.000248593	Up_in_2D
SNCA	6.86236e-09	-2.05934	0.112	0.5	0.000251169	Up_in_2D
PHKB	6.87451e-09	-2.59179	0.298	0.711	0.000251614	Up_in_2D
UBAC2	6.97556e-09	-1.94158	0.261	0.684	0.000255312	Up_in_2D
CNOT1	6.98712e-09	-1.82797	0.309	0.711	0.000255735	Up_in_2D
CD163	6.99817e-09	-1.81516	0.346	0.763	0.00025614	Up_in_2D
SMARCA2	7.03042e-09	-1.79366	0.255	0.684	0.00025732	Up_in_2D
FBXW7	7.20214e-09	-1.56728	0.298	0.737	0.000263605	Up_in_2D
SEC23B	7.31013e-09	-1.71999	0.223	0.658	0.000267558	Up_in_2D
LIMD1	7.37078e-09	-2.32657	0.165	0.579	0.000269778	Up_in_2D
CALD1	7.41054e-09	2.92617	0.755	0.368	0.000271233	Up_in_3D
RASGEF1B	7.52669e-09	-1.42753	0.303	0.737	0.000275485	Up_in_2D
ARRB1	7.66726e-09	-1.59879	0.213	0.632	0.000280629	Up_in_2D
SLK	7.67509e-09	-1.44574	0.266	0.737	0.000280916	Up_in_2D
ARFGEF2	7.68446e-09	-1.77131	0.277	0.711	0.000281259	Up_in_2D
SLC18B1	7.71841e-09	-2.45299	0.08	0.421	0.000282501	Up_in_2D
LRRK2	7.76323e-09	-2.79543	0.144	0.526	0.000284142	Up_in_2D
AP1S2	7.83164e-09	-2.08424	0.282	0.684	0.000286646	Up_in_2D
DAAM2	7.8699e-09	-2.21527	0.133	0.526	0.000288046	Up_in_2D
AC002463.1	8e-09	-4.12038	0.064	0.395	0.000292808	Up_in_2D
FAR1	8.20056e-09	-1.35522	0.282	0.711	0.000300149	Up_in_2D
TRAPPC9	8.25003e-09	-1.86876	0.229	0.658	0.000301959	Up_in_2D
TUT7	8.38691e-09	-1.51309	0.351	0.789	0.000306969	Up_in_2D
FBXL20	8.62245e-09	-2.74667	0.245	0.658	0.00031559	Up_in_2D
DENND1B	8.63209e-09	-1.76301	0.207	0.632	0.000315943	Up_in_2D
ADCY7	8.66058e-09	-1.50838	0.16	0.553	0.000316986	Up_in_2D
KIF13B	8.75679e-09	-1.50989	0.293	0.763	0.000320507	Up_in_2D
SNX29	8.75993e-09	-2.66433	0.287	0.684	0.000320622	Up_in_2D
SGPP1	8.76428e-09	-3.29455	0.128	0.5	0.000320781	Up_in_2D
ZNF589	8.76473e-09	-2.87339	0.096	0.447	0.000320798	Up_in_2D
ACOT11	8.79833e-09	-2.38202	0.101	0.474	0.000322028	Up_in_2D
DCAF5	8.80683e-09	-2.50942	0.223	0.632	0.000322339	Up_in_2D
ZNF765	8.81381e-09	-2.45607	0.106	0.474	0.000322594	Up_in_2D
RAP2A	8.83055e-09	-3.38168	0.181	0.579	0.000323207	Up_in_2D
FAM49A	8.92853e-09	-2.7397	0.16	0.579	0.000326793	Up_in_2D
EPB41	9.22235e-09	-1.87964	0.25	0.658	0.000337547	Up_in_2D
LARP4B	9.26409e-09	-1.77852	0.324	0.737	0.000339075	Up_in_2D
UGCG	9.40587e-09	-2.10096	0.293	0.684	0.000344264	Up_in_2D
PRIM2	9.577e-09	-1.97483	0.197	0.605	0.000350528	Up_in_2D
CYTH1	9.6122e-09	-2.06201	0.293	0.711	0.000351816	Up_in_2D
OTOA	9.68691e-09	-2.00732	0.128	0.526	0.000354551	Up_in_2D
TENT4B	9.75977e-09	-2.03058	0.17	0.579	0.000357217	Up_in_2D
ZNF407	9.76525e-09	-2.18681	0.255	0.684	0.000357418	Up_in_2D
RBM12B	9.77653e-09	-1.06612	0.117	0.5	0.000357831	Up_in_2D
ITGAX	9.82093e-09	-2.09483	0.186	0.605	0.000359456	Up_in_2D
MYO1E	9.86754e-09	-2.40363	0.356	0.789	0.000361162	Up_in_2D
ASH1L	9.91061e-09	-1.86112	0.378	0.763	0.000362738	Up_in_2D
AGO3	1.00223e-08	-2.06752	0.255	0.658	0.000366828	Up_in_2D
SERTAD2	1.03135e-08	-2.08062	0.138	0.526	0.000377484	Up_in_2D
FCGR2A	1.0456e-08	-2.39957	0.186	0.605	0.000382699	Up_in_2D
LINC00847	1.04779e-08	-1.36538	0.096	0.447	0.000383503	Up_in_2D
DTNBP1	1.06473e-08	-1.34759	0.261	0.658	0.000389702	Up_in_2D
CHFR	1.06863e-08	-2.40875	0.245	0.658	0.000391131	Up_in_2D
IWS1	1.0796e-08	-1.78069	0.277	0.711	0.000395144	Up_in_2D
ZMIZ1-AS1	1.08419e-08	-2.19874	0.043	0.342	0.000396823	Up_in_2D
FBXO11	1.09991e-08	-1.83437	0.346	0.737	0.000402576	Up_in_2D
PDK4	1.1211e-08	-2.66303	0.239	0.658	0.000410333	Up_in_2D
APBB1IP	1.12124e-08	-2.0152	0.277	0.684	0.000410384	Up_in_2D
MGST1	1.12629e-08	2.36004	0.84	0.711	0.000412232	Up_in_3D
MINDY3	1.13147e-08	-1.58621	0.202	0.605	0.000414129	Up_in_2D
UBE2W	1.13532e-08	-1.6581	0.266	0.684	0.000415538	Up_in_2D
PPFIBP2	1.15557e-08	-2.87604	0.138	0.526	0.000422949	Up_in_2D
DCUN1D2	1.15868e-08	-2.46229	0.085	0.421	0.000424089	Up_in_2D
UTRN	1.16063e-08	-2.04364	0.34	0.763	0.000424802	Up_in_2D
PCM1	1.16121e-08	-1.68811	0.378	0.763	0.000425014	Up_in_2D
ELF1	1.16168e-08	-1.77207	0.399	0.816	0.000425187	Up_in_2D
DNAJC5	1.16207e-08	-1.59083	0.271	0.684	0.000425331	Up_in_2D
ZNF91	1.16257e-08	-2.19096	0.181	0.579	0.000425513	Up_in_2D
AEBP2	1.16927e-08	-2.20932	0.255	0.658	0.000427965	Up_in_2D
PPP4R3A	1.16927e-08	-1.8425	0.255	0.658	0.000427965	Up_in_2D
HNRNPLL	1.17254e-08	-3.03746	0.191	0.579	0.000429163	Up_in_2D
TM4SF19	1.18289e-08	-1.48027	0.117	0.5	0.00043295	Up_in_2D
PPM1L	1.19584e-08	-2.27085	0.213	0.632	0.00043769	Up_in_2D
GAB3	1.21132e-08	-1.89765	0.117	0.5	0.000443355	Up_in_2D
VAC14	1.22016e-08	-2.0986	0.234	0.658	0.000446592	Up_in_2D
FNIP1	1.22103e-08	-2.16468	0.319	0.711	0.000446908	Up_in_2D
GGA1	1.24328e-08	-1.72301	0.213	0.605	0.000455053	Up_in_2D
APOL6	1.24426e-08	-1.98345	0.234	0.658	0.000455411	Up_in_2D
HS2ST1	1.24429e-08	-1.96103	0.287	0.711	0.000455424	Up_in_2D
INO80	1.24829e-08	-1.75036	0.266	0.684	0.000456888	Up_in_2D
ABL1	1.26017e-08	-2.42611	0.271	0.658	0.000461236	Up_in_2D
MDFIC	1.26241e-08	-1.87643	0.282	0.711	0.000462056	Up_in_2D
TULP4	1.26982e-08	-1.5173	0.298	0.711	0.000464768	Up_in_2D
DNM2	1.2771e-08	-1.51748	0.255	0.684	0.000467433	Up_in_2D
AL163541.1	1.29252e-08	-5.34796	0.021	0.263	0.000473076	Up_in_2D
KAT2B	1.29428e-08	-1.92749	0.138	0.526	0.000473718	Up_in_2D
ATXN7L1	1.3123e-08	-1.70141	0.16	0.553	0.000480314	Up_in_2D
PRKAG2	1.31526e-08	-2.23411	0.346	0.737	0.000481398	Up_in_2D
DCAF10	1.34854e-08	-1.97531	0.245	0.658	0.000493578	Up_in_2D
RLF	1.35146e-08	-1.65178	0.218	0.658	0.000494649	Up_in_2D
CEPT1	1.35271e-08	-2.47935	0.197	0.579	0.000495105	Up_in_2D
LPXN	1.3585e-08	-2.70609	0.197	0.605	0.000497225	Up_in_2D
ARAP1	1.35946e-08	-2.27123	0.202	0.605	0.000497575	Up_in_2D
POLK	1.36324e-08	-1.57981	0.255	0.658	0.000498958	Up_in_2D
NCF2	1.37801e-08	-2.11896	0.229	0.658	0.000504366	Up_in_2D
AC003681.1	1.38678e-08	-4.60929	0.048	0.342	0.000507576	Up_in_2D
FYCO1	1.39144e-08	-4.1279	0.053	0.342	0.000509281	Up_in_2D
ARHGAP35	1.39175e-08	-1.27833	0.271	0.711	0.000509394	Up_in_2D
PPP2R5C	1.39556e-08	-1.38082	0.34	0.789	0.000510787	Up_in_2D
TOP2B	1.40164e-08	-1.89451	0.245	0.658	0.000513015	Up_in_2D
RAB30-DT	1.40771e-08	-1.11079	0.223	0.658	0.000515236	Up_in_2D
CSGALNACT2	1.4181e-08	-2.08906	0.298	0.711	0.00051904	Up_in_2D
INTS4	1.42087e-08	-3.7674	0.101	0.447	0.000520052	Up_in_2D
SREBF2	1.42966e-08	-2.09926	0.277	0.711	0.000523271	Up_in_2D
MERTK	1.43409e-08	-1.95086	0.218	0.658	0.000524892	Up_in_2D
RPTOR	1.44444e-08	-2.06984	0.197	0.605	0.000528678	Up_in_2D
MFSD4B	1.44493e-08	-2.48931	0.202	0.605	0.00052886	Up_in_2D
AC009974.2	1.4488e-08	-4.90151	0.021	0.263	0.000530276	Up_in_2D
MTSS1	1.44957e-08	-2.4149	0.33	0.737	0.000530557	Up_in_2D
MAP3K14	1.45672e-08	-3.33894	0.101	0.447	0.000533174	Up_in_2D
ALOX15B	1.50687e-08	-1.92261	0.08	0.421	0.00055153	Up_in_2D
DRAM1	1.52557e-08	-1.82465	0.287	0.711	0.000558375	Up_in_2D
SNTB1	1.54214e-08	-2.23989	0.309	0.711	0.000564437	Up_in_2D
ZCWPW1	1.54782e-08	-2.94196	0.069	0.395	0.000566516	Up_in_2D
TDRD6	1.55648e-08	-3.91939	0.037	0.316	0.000569689	Up_in_2D
RNF135	1.56008e-08	-2.01065	0.17	0.579	0.000571004	Up_in_2D
DOCK7	1.56402e-08	-1.55176	0.298	0.737	0.000572445	Up_in_2D
PLEKHB2	1.56582e-08	-1.78358	0.266	0.684	0.000573105	Up_in_2D
SCARB1	1.57781e-08	-2.06898	0.282	0.711	0.000577493	Up_in_2D
RPS3A	1.58094e-08	1.35285	0.915	0.842	0.000578638	Up_in_3D
WDR44	1.58221e-08	-2.67212	0.213	0.632	0.000579106	Up_in_2D
RPL15	1.58227e-08	1.28888	0.894	0.868	0.000579125	Up_in_3D
ASXL2	1.58378e-08	-2.01966	0.229	0.632	0.000579679	Up_in_2D
CUL1	1.59864e-08	-1.1663	0.282	0.684	0.000585118	Up_in_2D
PATL1	1.59968e-08	-1.96902	0.191	0.579	0.0005855	Up_in_2D
MFSD14C	1.62118e-08	-1.37447	0.239	0.658	0.000593367	Up_in_2D
FBXW11	1.62897e-08	-1.51538	0.319	0.737	0.000596219	Up_in_2D
KLHL24	1.63512e-08	-1.81693	0.245	0.658	0.000598469	Up_in_2D
CPSF7	1.64394e-08	-2.37441	0.128	0.5	0.000601697	Up_in_2D
RPS16	1.65921e-08	1.1982	0.92	0.737	0.000607288	Up_in_3D
NPL	1.66625e-08	-2.34936	0.239	0.632	0.000609864	Up_in_2D
UBXN2B	1.67998e-08	-1.72372	0.176	0.553	0.00061489	Up_in_2D
SAA1	1.69322e-08	2.58005	0.952	0.947	0.000619737	Up_in_3D
ARRB2	1.69919e-08	-1.54209	0.197	0.632	0.000621919	Up_in_2D
RETREG3	1.70823e-08	-1.76578	0.229	0.658	0.000625229	Up_in_2D
KDM2A	1.71786e-08	-1.85954	0.367	0.763	0.000628755	Up_in_2D
PAN3	1.71927e-08	-1.94653	0.319	0.737	0.000629271	Up_in_2D
RPS29	1.72807e-08	1.22616	0.904	0.921	0.000632489	Up_in_3D
ST3GAL6	1.75845e-08	-1.90815	0.245	0.684	0.000643611	Up_in_2D
MANBA	1.77531e-08	-1.8432	0.25	0.658	0.000649783	Up_in_2D
P2RY8	1.77538e-08	-2.64413	0.059	0.368	0.000649807	Up_in_2D
ZNF627	1.77695e-08	-2.31795	0.101	0.447	0.000650383	Up_in_2D
CCSER2	1.79671e-08	-1.8148	0.33	0.737	0.000657613	Up_in_2D
LRMDA	1.80133e-08	-1.94756	0.383	0.763	0.000659307	Up_in_2D
SCLY	1.80825e-08	-3.32367	0.085	0.421	0.000661839	Up_in_2D
ANKHD1	1.81051e-08	-1.3493	0.34	0.763	0.000662666	Up_in_2D
ZDHHC7	1.84211e-08	-1.37218	0.202	0.605	0.00067423	Up_in_2D
MAP3K8	1.85851e-08	-2.42014	0.277	0.684	0.000680232	Up_in_2D
CYFIP2	1.88111e-08	-4.79301	0.053	0.342	0.000688506	Up_in_2D
ADA2	1.88771e-08	-1.64304	0.128	0.526	0.00069092	Up_in_2D
FUT10	1.91387e-08	-3.08105	0.101	0.447	0.000700495	Up_in_2D
NLRC5	1.91387e-08	-3.72249	0.101	0.447	0.000700495	Up_in_2D
XPO6	1.92581e-08	-2.30335	0.223	0.658	0.000704865	Up_in_2D
NFYC	1.92984e-08	-1.80631	0.213	0.632	0.000706341	Up_in_2D
INKA2	1.94251e-08	-2.44891	0.122	0.5	0.00071098	Up_in_2D
RAB11FIP3	1.95104e-08	-1.88764	0.144	0.526	0.000714101	Up_in_2D
LRCH3	1.96017e-08	-2.06466	0.282	0.684	0.000717443	Up_in_2D
SLCO3A1	1.97095e-08	-2.44433	0.207	0.632	0.000721386	Up_in_2D
GNAI3	1.98369e-08	-1.49265	0.33	0.763	0.000726049	Up_in_2D
ARSB	1.98403e-08	-1.90098	0.223	0.632	0.000726177	Up_in_2D
NPC1	1.9955e-08	-1.90927	0.367	0.737	0.000730374	Up_in_2D
SNTB2	1.99825e-08	-1.39841	0.266	0.684	0.00073138	Up_in_2D
MT1G	2.00082e-08	3.79585	0.723	0.421	0.00073232	Up_in_3D
FTX	2.00119e-08	-2.05999	0.41	0.789	0.000732457	Up_in_2D
KDM6A	2.04315e-08	-2.1182	0.229	0.605	0.000747812	Up_in_2D
AC009690.2	2.04424e-08	-3.93036	0.133	0.5	0.000748212	Up_in_2D
MSH3	2.04943e-08	-2.58842	0.186	0.579	0.000750112	Up_in_2D
AFF1	2.0621e-08	-2.74368	0.319	0.711	0.000754748	Up_in_2D
SBF2	2.06625e-08	-1.58459	0.356	0.789	0.000756268	Up_in_2D
ABCC5	2.07861e-08	-2.78557	0.207	0.579	0.00076079	Up_in_2D
LCP1	2.08191e-08	-1.95827	0.239	0.658	0.000762	Up_in_2D
SPDYE2	2.08202e-08	-3.80777	0.09	0.421	0.00076204	Up_in_2D
LSM14A	2.08549e-08	-1.82638	0.287	0.711	0.000763312	Up_in_2D
ZC3H3	2.09123e-08	-2.59151	0.133	0.5	0.000765412	Up_in_2D
PHACTR4	2.13736e-08	-2.13623	0.319	0.711	0.000782296	Up_in_2D
SMAD4	2.14746e-08	-1.74422	0.25	0.658	0.000785992	Up_in_2D
EPC1	2.19553e-08	-1.70856	0.309	0.763	0.000803587	Up_in_2D
KLF8	2.225e-08	-4.05145	0.016	0.237	0.000814373	Up_in_2D
KLHDC10	2.25421e-08	-2.06332	0.255	0.684	0.000825062	Up_in_2D
NVL	2.25555e-08	-2.82119	0.176	0.553	0.000825553	Up_in_2D
DISC1	2.26716e-08	-2.65854	0.191	0.579	0.000829803	Up_in_2D
POU2F1	2.26912e-08	-1.35447	0.234	0.658	0.000830522	Up_in_2D
PRKAR2A	2.27176e-08	-2.09178	0.282	0.684	0.000831486	Up_in_2D
FPGT	2.28561e-08	-3.39641	0.096	0.447	0.000836558	Up_in_2D
PPP1R9B	2.30152e-08	-2.7475	0.181	0.553	0.00084238	Up_in_2D
SLC38A6	2.30686e-08	-3.09493	0.255	0.605	0.000844333	Up_in_2D
RUBCN	2.32607e-08	-2.22358	0.112	0.474	0.000851364	Up_in_2D
HERC4	2.33356e-08	-1.45017	0.362	0.763	0.000854107	Up_in_2D
TMCC1	2.40312e-08	-2.53583	0.245	0.632	0.000879568	Up_in_2D
RAPGEF1	2.40954e-08	-1.83312	0.33	0.763	0.000881916	Up_in_2D
PIK3C3	2.42991e-08	-1.58127	0.255	0.684	0.000889372	Up_in_2D
RPS25	2.44474e-08	1.19979	0.894	0.816	0.0008948	Up_in_3D
CLOCK	2.45019e-08	-1.32607	0.234	0.658	0.000896793	Up_in_2D
KDM4C	2.45291e-08	-1.84997	0.266	0.684	0.00089779	Up_in_2D
RAPGEF2	2.4558e-08	-1.71211	0.271	0.684	0.000898846	Up_in_2D
CLN3	2.4976e-08	-1.80374	0.239	0.632	0.000914147	Up_in_2D
NCOR1	2.49859e-08	-1.50694	0.383	0.763	0.00091451	Up_in_2D
CERS6	2.5459e-08	-2.86357	0.239	0.632	0.000931826	Up_in_2D
SLC36A4	2.5687e-08	-1.84923	0.218	0.605	0.000940172	Up_in_2D
PALB2	2.58697e-08	-2.26212	0.117	0.474	0.000946856	Up_in_2D
SEC14L1	2.5942e-08	-1.08924	0.293	0.711	0.000949502	Up_in_2D
SEMA4D	2.61305e-08	-3.70832	0.053	0.342	0.000956404	Up_in_2D
AL118506.1	2.62332e-08	-4.55138	0.032	0.289	0.000960163	Up_in_2D
DIP2A	2.66822e-08	-1.67668	0.191	0.579	0.000976593	Up_in_2D
KDM5A	2.66932e-08	-1.2187	0.303	0.711	0.000976998	Up_in_2D
TBC1D14	2.68176e-08	-2.26418	0.223	0.605	0.000981552	Up_in_2D
KCTD7	2.68882e-08	-2.5822	0.138	0.5	0.000984133	Up_in_2D
PRKX	2.68958e-08	-1.11345	0.149	0.553	0.000984413	Up_in_2D
ZNRF2	2.69787e-08	-1.34508	0.213	0.632	0.000987448	Up_in_2D
RABEP1	2.76392e-08	-2.24081	0.298	0.684	0.00101162	Up_in_2D
TSPAN14	2.7835e-08	-1.25916	0.319	0.737	0.00101879	Up_in_2D
DEPDC5	2.78604e-08	-0.960311	0.16	0.553	0.00101972	Up_in_2D
R3HDM1	2.80042e-08	-1.92062	0.255	0.658	0.00102498	Up_in_2D
ZNF263	2.80605e-08	-2.09946	0.085	0.421	0.00102704	Up_in_2D
URGCP	2.83044e-08	-1.92489	0.149	0.526	0.00103597	Up_in_2D
ARHGAP31	2.84326e-08	-1.9971	0.218	0.632	0.00104066	Up_in_2D
CMKLR1	2.85708e-08	-2.43334	0.096	0.447	0.00104572	Up_in_2D
BMP2K	2.87276e-08	-1.46327	0.33	0.763	0.00105146	Up_in_2D
NBPF19	2.87495e-08	-1.3902	0.122	0.5	0.00105226	Up_in_2D
FMNL3	2.89622e-08	-1.16145	0.138	0.526	0.00106005	Up_in_2D
TBC1D5	2.90166e-08	-1.8987	0.372	0.763	0.00106204	Up_in_2D
FAM102B	2.90606e-08	-1.16502	0.16	0.579	0.00106365	Up_in_2D
AC093849.4	2.94246e-08	-4.20334	0.053	0.342	0.00107697	Up_in_2D
AC118549.1	2.94785e-08	-1.65536	0.287	0.711	0.00107894	Up_in_2D
NCKAP1L	3.03858e-08	-1.32381	0.197	0.632	0.00111215	Up_in_2D
AC012358.3	3.04886e-08	-3.18819	0.09	0.421	0.00111591	Up_in_2D
UBE2G1	3.06896e-08	-2.31385	0.261	0.658	0.00112327	Up_in_2D
SFMBT2	3.07496e-08	-1.45967	0.181	0.632	0.00112546	Up_in_2D
TWSG1	3.07496e-08	-1.38982	0.191	0.579	0.00112546	Up_in_2D
C5AR1	3.08131e-08	-1.94538	0.303	0.711	0.00112779	Up_in_2D
UVRAG	3.13628e-08	-1.77264	0.298	0.684	0.00114791	Up_in_2D
ZXDC	3.13776e-08	-1.76181	0.191	0.579	0.00114845	Up_in_2D
ZNF100	3.15351e-08	-2.32483	0.096	0.447	0.00115421	Up_in_2D
ARHGEF7	3.20112e-08	-1.37344	0.234	0.658	0.00117164	Up_in_2D
ZBED4	3.21379e-08	-0.93661	0.138	0.5	0.00117628	Up_in_2D
JARID2	3.21923e-08	-3.82024	0.314	0.737	0.00117827	Up_in_2D
SH3RF3	3.31264e-08	-2.69299	0.218	0.605	0.00121246	Up_in_2D
LONRF3	3.33216e-08	-1.42528	0.165	0.553	0.0012196	Up_in_2D
AC098829.1	3.37285e-08	-2.69521	0.09	0.421	0.0012345	Up_in_2D
XPO4	3.41787e-08	-1.98115	0.223	0.632	0.00125097	Up_in_2D
TNRC18	3.43993e-08	-1.95324	0.25	0.658	0.00125905	Up_in_2D
PDS5B	3.45386e-08	-1.99859	0.239	0.632	0.00126415	Up_in_2D
PDE8A	3.46088e-08	-2.06935	0.309	0.684	0.00126672	Up_in_2D
ELMO2	3.50459e-08	-1.88862	0.117	0.474	0.00128272	Up_in_2D
EYA3	3.52015e-08	-2.11876	0.223	0.605	0.00128841	Up_in_2D
FAM193A	3.52015e-08	-1.24058	0.223	0.605	0.00128841	Up_in_2D
CD163L1	3.55196e-08	-0.753024	0.128	0.526	0.00130005	Up_in_2D
SH2B3	3.55207e-08	-2.17708	0.223	0.632	0.00130009	Up_in_2D
TUBGCP3	3.56081e-08	-1.0967	0.197	0.632	0.00130329	Up_in_2D
ACER3	3.61549e-08	-1.80808	0.266	0.684	0.0013233	Up_in_2D
CIPC	3.62414e-08	-1.32706	0.085	0.421	0.00132647	Up_in_2D
MMP8	3.62429e-08	-6.4689	0.011	0.211	0.00132653	Up_in_2D
AL117335.1	3.62429e-08	-3.84917	0.011	0.211	0.00132653	Up_in_2D
HPCAL1	3.62715e-08	-1.84293	0.319	0.737	0.00132757	Up_in_2D
GMEB1	3.63242e-08	-2.00887	0.122	0.474	0.0013295	Up_in_2D
C1orf195	3.7052e-08	-5.43864	0	0.158	0.00135614	Up_in_2D
AC008569.2	3.7052e-08	-3.9822	0	0.158	0.00135614	Up_in_2D
GP6	3.7052e-08	-4.21082	0	0.158	0.00135614	Up_in_2D
ADAM10	3.7078e-08	-2.28467	0.324	0.684	0.00135709	Up_in_2D
TRPS1	3.7166e-08	-2.62177	0.309	0.684	0.00136031	Up_in_2D
CLIC2	3.73915e-08	-3.91242	0.074	0.395	0.00136857	Up_in_2D
AP002336.2	3.77886e-08	-1.02321	0.165	0.553	0.0013831	Up_in_2D
SOAT1	3.79575e-08	-2.42718	0.293	0.658	0.00138928	Up_in_2D
WDR20	3.80554e-08	-2.26626	0.191	0.605	0.00139286	Up_in_2D
ERCC6L2	3.81394e-08	-1.47217	0.261	0.684	0.00139594	Up_in_2D
MECP2	3.83422e-08	-1.59987	0.261	0.658	0.00140336	Up_in_2D
STK40	3.84083e-08	-2.14503	0.245	0.658	0.00140578	Up_in_2D
UBR5	3.8571e-08	-2.04888	0.324	0.711	0.00141174	Up_in_2D
PLEKHM2	3.88564e-08	-1.43928	0.303	0.711	0.00142218	Up_in_2D
SH3PXD2B	3.93443e-08	-2.04859	0.293	0.684	0.00144004	Up_in_2D
PGS1	3.98543e-08	-2.23692	0.16	0.526	0.00145871	Up_in_2D
NEAT1	3.9996e-08	-2.00769	0.782	0.868	0.00146389	Up_in_2D
DOP1A	4.00223e-08	-2.87221	0.149	0.526	0.00146486	Up_in_2D
NOTCH2NLC	4.00228e-08	-3.1887	0.128	0.474	0.00146487	Up_in_2D
WIPF2	4.13258e-08	-2.1865	0.207	0.605	0.00151256	Up_in_2D
SMARCC1	4.13724e-08	-1.07564	0.314	0.763	0.00151427	Up_in_2D
SLC9A6	4.18256e-08	-2.36908	0.101	0.447	0.00153086	Up_in_2D
RPS6KA2	4.18493e-08	-2.33345	0.356	0.684	0.00153173	Up_in_2D
SLC25A40	4.21872e-08	-1.75242	0.117	0.474	0.00154409	Up_in_2D
AL035446.2	4.24343e-08	-4.17031	0.043	0.316	0.00155314	Up_in_2D
JAKMIP2-AS1	4.30872e-08	-6.03356	0.011	0.211	0.00157704	Up_in_2D
CABLES1	4.31735e-08	-3.24199	0.117	0.474	0.00158019	Up_in_2D
SLC8B1	4.33639e-08	-1.86973	0.17	0.579	0.00158716	Up_in_2D
ATP6V0A1	4.36293e-08	-2.08194	0.261	0.658	0.00159687	Up_in_2D
NUFIP2	4.36301e-08	-1.69305	0.309	0.711	0.00159691	Up_in_2D
DOT1L	4.38936e-08	-3.25274	0.101	0.447	0.00160655	Up_in_2D
PTBP2	4.41783e-08	-1.81846	0.261	0.684	0.00161697	Up_in_2D
MCTP1	4.42534e-08	-3.10002	0.213	0.579	0.00161972	Up_in_2D
PIK3C2A	4.47816e-08	-1.01557	0.303	0.711	0.00163905	Up_in_2D
RAB7B	4.50085e-08	-2.28229	0.074	0.395	0.00164736	Up_in_2D
TXK	4.50085e-08	-2.59013	0.074	0.395	0.00164736	Up_in_2D
SAMHD1	4.51316e-08	-1.67383	0.309	0.737	0.00165186	Up_in_2D
AMPH	4.51649e-08	-4.95289	0.043	0.316	0.00165308	Up_in_2D
ARIH1	4.53242e-08	-1.39311	0.346	0.763	0.00165891	Up_in_2D
UHRF2	4.53358e-08	-1.7104	0.186	0.579	0.00165934	Up_in_2D
GSK3B	4.56449e-08	-1.51546	0.33	0.737	0.00167065	Up_in_2D
IGF2R	4.57457e-08	-1.83988	0.356	0.737	0.00167434	Up_in_2D
ZBTB7A	4.61056e-08	-1.77912	0.261	0.658	0.00168751	Up_in_2D
CDC14A	4.62416e-08	-1.26578	0.08	0.421	0.00169249	Up_in_2D
CLEC4E	4.65934e-08	-2.27715	0.043	0.316	0.00170536	Up_in_2D
TFCP2L1	4.66675e-08	-1.52198	0.096	0.447	0.00170808	Up_in_2D
SMG7	4.66846e-08	-1.47344	0.287	0.684	0.0017087	Up_in_2D
HRH2	4.67157e-08	-2.66841	0.085	0.421	0.00170984	Up_in_2D
CLK4	4.67316e-08	-3.16035	0.122	0.474	0.00171042	Up_in_2D
NCK2	4.75586e-08	-2.35002	0.176	0.553	0.00174069	Up_in_2D
CGGBP1	4.75734e-08	-2.13578	0.309	0.737	0.00174123	Up_in_2D
BCL2L1	4.76511e-08	-1.69969	0.314	0.684	0.00174408	Up_in_2D
RAB4B	4.76536e-08	-1.47202	0.234	0.632	0.00174417	Up_in_2D
AC010894.3	4.77029e-08	-2.26415	0.154	0.553	0.00174598	Up_in_2D
UHRF1BP1	4.8265e-08	-2.30727	0.176	0.579	0.00176655	Up_in_2D
IGSF6	4.83311e-08	-3.31684	0.101	0.447	0.00176896	Up_in_2D
LYN	4.90978e-08	-1.66549	0.314	0.737	0.00179703	Up_in_2D
PCGF3	4.92409e-08	-2.89879	0.165	0.526	0.00180227	Up_in_2D
FEM1B	4.92831e-08	-1.64157	0.181	0.579	0.00180381	Up_in_2D
COP1	4.93464e-08	-1.90765	0.335	0.711	0.00180613	Up_in_2D
AC006230.1	4.95828e-08	-2.76319	0.043	0.316	0.00181478	Up_in_2D
APOC2	4.96107e-08	3.73985	0.718	0.447	0.0018158	Up_in_3D
AC008771.1	4.97884e-08	-2.38673	0.191	0.579	0.00182231	Up_in_2D
CRYBG1	4.99362e-08	-2.18923	0.112	0.474	0.00182772	Up_in_2D
MOB1B	5.00649e-08	-2.60427	0.17	0.526	0.00183242	Up_in_2D
STK38	5.01865e-08	-1.53664	0.245	0.632	0.00183688	Up_in_2D
CLASP2	5.05593e-08	-1.48101	0.282	0.684	0.00185052	Up_in_2D
ACAD9	5.06807e-08	-2.49207	0.17	0.553	0.00185496	Up_in_2D
AC099489.1	5.12792e-08	-5.09145	0.005	0.184	0.00187687	Up_in_2D
UQCRQ	5.13146e-08	2.24193	0.771	0.658	0.00187817	Up_in_3D
AMBRA1	5.14755e-08	-1.86055	0.282	0.684	0.00188406	Up_in_2D
ARHGEF10L	5.17348e-08	-1.77076	0.17	0.553	0.00189355	Up_in_2D
SLC25A46	5.2095e-08	-1.42053	0.245	0.632	0.00190673	Up_in_2D
FAM168A	5.22968e-08	-1.79232	0.239	0.632	0.00191412	Up_in_2D
ARL6IP6	5.28102e-08	-2.02689	0.17	0.553	0.00193291	Up_in_2D
ERC1	5.33451e-08	-1.64981	0.367	0.763	0.00195249	Up_in_2D
ZMYM2	5.34283e-08	-1.64503	0.303	0.711	0.00195553	Up_in_2D
KDM2B	5.35591e-08	-2.11832	0.16	0.526	0.00196031	Up_in_2D
AC024084.1	5.37854e-08	-3.55985	0.005	0.184	0.0019686	Up_in_2D
FES	5.39917e-08	-2.23177	0.096	0.447	0.00197615	Up_in_2D
ZNF131	5.43734e-08	-0.977867	0.234	0.632	0.00199012	Up_in_2D
KMT2D	5.45654e-08	-2.38945	0.138	0.5	0.00199715	Up_in_2D
NSD2	5.56339e-08	-2.23575	0.181	0.553	0.00203626	Up_in_2D
LRSAM1	5.5772e-08	-2.28929	0.138	0.5	0.00204131	Up_in_2D
WDTC1	5.59297e-08	-2.83948	0.133	0.474	0.00204708	Up_in_2D
NPIPB5	5.59297e-08	-2.27194	0.133	0.474	0.00204708	Up_in_2D
CLN6	5.60068e-08	-2.06645	0.176	0.553	0.00204991	Up_in_2D
ERVK13-1	5.64551e-08	-2.76486	0.08	0.395	0.00206631	Up_in_2D
OSBPL11	5.66667e-08	-1.39197	0.277	0.684	0.00207406	Up_in_2D
PLEKHA8	5.68455e-08	-2.0532	0.154	0.526	0.0020806	Up_in_2D
SLC30A9	5.70435e-08	-0.983734	0.266	0.684	0.00208785	Up_in_2D
PAPSS1	5.70474e-08	-1.60306	0.266	0.658	0.00208799	Up_in_2D
RBPJ	5.74888e-08	-2.24647	0.356	0.763	0.00210415	Up_in_2D
PTPRA	5.75719e-08	-1.59472	0.346	0.763	0.00210719	Up_in_2D
AC023424.3	5.85768e-08	-3.69939	0.106	0.447	0.00214397	Up_in_2D
AP000547.3	5.86204e-08	-2.06707	0.064	0.368	0.00214557	Up_in_2D
SAP30	5.87733e-08	-1.82126	0.298	0.711	0.00215116	Up_in_2D
GNA12	5.8822e-08	-1.66834	0.309	0.711	0.00215294	Up_in_2D
PIK3CB	5.9005e-08	-1.89252	0.271	0.684	0.00215964	Up_in_2D
WAS	5.95638e-08	-2.50104	0.117	0.474	0.00218009	Up_in_2D
DTX2	5.9963e-08	-1.58775	0.101	0.447	0.0021947	Up_in_2D
JAML	6.014e-08	-2.74907	0.027	0.263	0.00220118	Up_in_2D
RAB6A	6.01764e-08	-1.44962	0.33	0.737	0.00220251	Up_in_2D
MAP2K1	6.03821e-08	-1.36037	0.293	0.684	0.00221005	Up_in_2D
ARHGAP30	6.05636e-08	-0.985504	0.149	0.553	0.00221669	Up_in_2D
ARL8B	6.12466e-08	-1.59204	0.378	0.763	0.00224169	Up_in_2D
SCAMP4	6.1311e-08	-0.821645	0.213	0.605	0.00224404	Up_in_2D
KANTR	6.14093e-08	-2.4505	0.106	0.447	0.00224764	Up_in_2D
LPIN1	6.15682e-08	-3.54022	0.17	0.526	0.00225346	Up_in_2D
ATXN3	6.17788e-08	-1.91604	0.223	0.632	0.00226117	Up_in_2D
SNX2	6.19889e-08	-1.92832	0.314	0.684	0.00226886	Up_in_2D
GNS	6.22719e-08	-1.6691	0.319	0.737	0.00227922	Up_in_2D
ORC5	6.23499e-08	-2.02899	0.117	0.474	0.00228207	Up_in_2D
ARMH3	6.26355e-08	-1.82279	0.218	0.605	0.00229252	Up_in_2D
RPL21	6.28286e-08	1.07524	0.926	0.895	0.00229959	Up_in_3D
STAT5A	6.29466e-08	-1.31983	0.112	0.474	0.00230391	Up_in_2D
KHDRBS1	6.30808e-08	-1.64245	0.309	0.711	0.00230882	Up_in_2D
ZNF611	6.43744e-08	-2.25451	0.106	0.447	0.00235617	Up_in_2D
IST1	6.49532e-08	-1.28516	0.282	0.684	0.00237735	Up_in_2D
ANKRD44	6.52748e-08	-2.45911	0.202	0.579	0.00238912	Up_in_2D
ZCCHC2	6.55744e-08	-1.76378	0.229	0.632	0.00240009	Up_in_2D
PLCL1	6.59015e-08	-4.20541	0.08	0.395	0.00241206	Up_in_2D
ZMYM4	6.59715e-08	-0.916057	0.293	0.684	0.00241462	Up_in_2D
CD37	6.6075e-08	-1.47348	0.144	0.526	0.00241841	Up_in_2D
ZFX	6.65276e-08	-2.26706	0.213	0.579	0.00243498	Up_in_2D
ZNF433-AS1	6.65616e-08	-1.92709	0.202	0.579	0.00243622	Up_in_2D
ZDHHC2	6.69647e-08	-1.17206	0.213	0.632	0.00245098	Up_in_2D
NME2	6.7908e-08	1.44115	0.862	0.789	0.0024855	Up_in_3D
ABCB7	6.79538e-08	-1.43847	0.202	0.605	0.00248718	Up_in_2D
MGA	6.8254e-08	-1.07889	0.213	0.632	0.00249816	Up_in_2D
EPB41L3	6.82966e-08	-1.69879	0.255	0.684	0.00249973	Up_in_2D
GK	6.8517e-08	-1.74499	0.33	0.711	0.00250779	Up_in_2D
BANP	6.86283e-08	-1.98525	0.176	0.553	0.00251186	Up_in_2D
CERS5	6.86554e-08	-2.11739	0.186	0.553	0.00251286	Up_in_2D
CNIH3	6.8704e-08	-3.85683	0.128	0.474	0.00251464	Up_in_2D
RNF149	6.88983e-08	-1.83614	0.309	0.684	0.00252175	Up_in_2D
FOXK2	6.89541e-08	-2.16195	0.271	0.658	0.00252379	Up_in_2D
MTFR1	6.92094e-08	-2.73358	0.202	0.579	0.00253313	Up_in_2D
AC008957.1	6.92262e-08	-3.96274	0.027	0.263	0.00253375	Up_in_2D
NF1	6.9228e-08	-1.99084	0.314	0.711	0.00253381	Up_in_2D
REV3L	6.93659e-08	-2.26116	0.277	0.658	0.00253886	Up_in_2D
FMNL2	6.9908e-08	-2.18554	0.346	0.737	0.0025587	Up_in_2D
RPL36A	6.99549e-08	1.81857	0.798	0.658	0.00256042	Up_in_3D
CLCN7	7.01269e-08	-1.10435	0.213	0.605	0.00256671	Up_in_2D
ADCY9	7.02611e-08	-2.1712	0.096	0.421	0.00257163	Up_in_2D
LCOR	7.0632e-08	-1.30402	0.33	0.763	0.0025852	Up_in_2D
NUP98	7.09099e-08	-1.71708	0.266	0.658	0.00259537	Up_in_2D
CBR3-AS1	7.16017e-08	-4.53133	0.059	0.342	0.00262069	Up_in_2D
NCEH1	7.22376e-08	-2.22211	0.293	0.658	0.00264397	Up_in_2D
INPP4A	7.28635e-08	-2.39265	0.213	0.605	0.00266688	Up_in_2D
CLIP2	7.32945e-08	-1.58963	0.16	0.526	0.00268265	Up_in_2D
SLC16A10	7.42358e-08	-2.29043	0.223	0.605	0.0027171	Up_in_2D
CEP350	7.43386e-08	-1.50525	0.335	0.737	0.00272087	Up_in_2D
AHI1	7.49657e-08	-2.28051	0.298	0.684	0.00274382	Up_in_2D
ALOX5	7.5169e-08	-1.62071	0.17	0.579	0.00275126	Up_in_2D
MLXIP	7.54605e-08	-1.4937	0.261	0.658	0.00276193	Up_in_2D
CKAP5	7.56527e-08	-1.50012	0.223	0.605	0.00276896	Up_in_2D
SPECC1L	7.57737e-08	-1.22385	0.314	0.737	0.00277339	Up_in_2D
STRN	7.59092e-08	-2.08476	0.239	0.632	0.00277835	Up_in_2D
ANKFY1	7.71633e-08	-2.05915	0.218	0.579	0.00282425	Up_in_2D
SLF2	7.73861e-08	-2.14097	0.186	0.553	0.00283241	Up_in_2D
ATP9B	7.81477e-08	-1.62166	0.314	0.711	0.00286028	Up_in_2D
SNX20	7.87486e-08	-1.84289	0.043	0.316	0.00288228	Up_in_2D
SNX13	7.90448e-08	-1.24428	0.239	0.658	0.00289312	Up_in_2D
CCNY	7.91846e-08	-1.72329	0.303	0.684	0.00289823	Up_in_2D
SLC16A1-AS1	7.9551e-08	-2.6845	0.133	0.5	0.00291165	Up_in_2D
DYM	7.97925e-08	-1.2499	0.314	0.737	0.00292049	Up_in_2D
EHBP1L1	8.00507e-08	-2.02419	0.191	0.579	0.00292994	Up_in_2D
FAM149B1	8.02959e-08	-3.59019	0.128	0.474	0.00293891	Up_in_2D
ZNF438	8.04488e-08	-2.00631	0.266	0.658	0.00294451	Up_in_2D
SLC23A2	8.04631e-08	-1.60668	0.25	0.658	0.00294503	Up_in_2D
AC092546.1	8.05305e-08	-3.88336	0.048	0.316	0.0029475	Up_in_2D
DOCK4	8.05783e-08	-1.82059	0.298	0.711	0.00294925	Up_in_2D
XIST	8.09061e-08	-3.01596	0.08	0.395	0.00296124	Up_in_2D
DGLUCY	8.23118e-08	-1.9583	0.176	0.553	0.00301269	Up_in_2D
APPBP2	8.27652e-08	-1.63536	0.245	0.632	0.00302929	Up_in_2D
KMT2C	8.33909e-08	-1.60617	0.394	0.763	0.00305219	Up_in_2D
DCAF1	8.37926e-08	-2.39469	0.197	0.579	0.00306689	Up_in_2D
APC	8.46903e-08	-1.60803	0.282	0.658	0.00309975	Up_in_2D
MAPK14	8.55231e-08	-1.49149	0.271	0.658	0.00313023	Up_in_2D
JAKMIP2	8.72301e-08	-3.96724	0.059	0.342	0.00319271	Up_in_2D
RNPEP	8.78171e-08	-1.80351	0.277	0.711	0.00321419	Up_in_2D
DENND6A-AS1	8.80841e-08	-2.7635	0.048	0.316	0.00322397	Up_in_2D
CDK13	8.81049e-08	-1.34725	0.335	0.737	0.00322473	Up_in_2D
NUP210	8.81474e-08	-3.64902	0.074	0.368	0.00322628	Up_in_2D
XRN1	8.86693e-08	-1.13671	0.303	0.711	0.00324538	Up_in_2D
SPAST	8.90435e-08	-1.33026	0.207	0.579	0.00325908	Up_in_2D
TET2	8.91599e-08	-1.57796	0.229	0.658	0.00326334	Up_in_2D
PARP15	8.96002e-08	-2.70031	0.08	0.395	0.00327946	Up_in_2D
TRAPPC8	8.96042e-08	-1.72558	0.266	0.658	0.0032796	Up_in_2D
VRK2	8.98935e-08	-1.29635	0.239	0.658	0.00329019	Up_in_2D
MFHAS1	9.16563e-08	-2.58037	0.165	0.526	0.00335471	Up_in_2D
SLC49A4	9.19432e-08	-2.29315	0.181	0.553	0.00336521	Up_in_2D
CLIP1	9.24357e-08	-1.02613	0.394	0.816	0.00338324	Up_in_2D
KRT18	9.33809e-08	2.60858	0.83	0.684	0.00341784	Up_in_3D
CLN8	9.43411e-08	-1.76983	0.25	0.684	0.00345298	Up_in_2D
PLEKHO2	9.56162e-08	-1.07922	0.165	0.553	0.00349965	Up_in_2D
TMOD3	9.67496e-08	-1.3023	0.356	0.763	0.00354113	Up_in_2D
SH3BGRL	9.69094e-08	-1.83559	0.447	0.816	0.00354698	Up_in_2D
ST3GAL1	9.78814e-08	-1.85401	0.335	0.711	0.00358256	Up_in_2D
AC104958.1	9.7905e-08	-4.84535	0.037	0.289	0.00358342	Up_in_2D
MAGT1	9.83136e-08	-2.09264	0.287	0.684	0.00359838	Up_in_2D
BCL2A1	9.87026e-08	-2.48752	0.144	0.5	0.00361261	Up_in_2D
ZNF274	9.9482e-08	-1.74312	0.165	0.526	0.00364114	Up_in_2D
USP49	1.00489e-07	-3.59147	0.074	0.368	0.00367799	Up_in_2D
LAIR1	1.00698e-07	-0.840742	0.202	0.658	0.00368564	Up_in_2D
IGFBP7	1.00881e-07	4.68981	0.702	0.447	0.00369235	Up_in_3D
LEMD3	1.02077e-07	-1.30152	0.16	0.526	0.00373611	Up_in_2D
GSDME	1.02143e-07	-2.25843	0.186	0.553	0.00373853	Up_in_2D
HMGA1P4	1.03151e-07	-2.42516	0.074	0.368	0.00377541	Up_in_2D
GALNT6	1.03211e-07	-0.703585	0.096	0.447	0.00377763	Up_in_2D
NPTN	1.03756e-07	-1.50829	0.335	0.763	0.00379756	Up_in_2D
PPFIA1	1.03803e-07	-1.61538	0.367	0.737	0.00379929	Up_in_2D
INO80D	1.05645e-07	-1.7381	0.25	0.658	0.00386671	Up_in_2D
ZNF148	1.06388e-07	-1.91828	0.303	0.684	0.00389391	Up_in_2D
RNF144B	1.06446e-07	-1.58009	0.223	0.632	0.00389602	Up_in_2D
DHX9	1.08133e-07	-1.55463	0.298	0.684	0.00395778	Up_in_2D
CD74	1.08133e-07	-3.06239	0.298	0.684	0.00395778	Up_in_2D
AC018362.1	1.08688e-07	-2.15515	0.112	0.447	0.0039781	Up_in_2D
IQGAP2	1.08694e-07	-1.70989	0.324	0.711	0.00397832	Up_in_2D
N4BP1	1.09076e-07	-1.16781	0.266	0.658	0.00399229	Up_in_2D
LINC00685	1.09814e-07	-3.40526	0.069	0.368	0.00401931	Up_in_2D
RNF138	1.10829e-07	-1.30175	0.16	0.526	0.00405645	Up_in_2D
AC090825.1	1.11551e-07	-3.38397	0.074	0.368	0.00408288	Up_in_2D
TANGO6	1.1203e-07	-2.81938	0.176	0.526	0.00410041	Up_in_2D
MFSD13A	1.12123e-07	-0.965405	0.144	0.5	0.00410381	Up_in_2D
PDE7A	1.1272e-07	-2.48875	0.186	0.553	0.00412568	Up_in_2D
PSPC1	1.13987e-07	-2.31107	0.25	0.605	0.00417203	Up_in_2D
RNF217	1.14959e-07	-2.74429	0.186	0.553	0.00420763	Up_in_2D
GRB2	1.15161e-07	-1.72086	0.42	0.789	0.00421502	Up_in_2D
EWSR1	1.15347e-07	-1.61555	0.319	0.737	0.0042218	Up_in_2D
ATAD5	1.15406e-07	-3.21428	0.059	0.342	0.00422398	Up_in_2D
P2RX4	1.15726e-07	-1.86994	0.229	0.605	0.00423567	Up_in_2D
INPP5D	1.16219e-07	-1.58153	0.101	0.447	0.00425372	Up_in_2D
HIPK1	1.16502e-07	-1.35288	0.223	0.605	0.00426409	Up_in_2D
TRRAP	1.16973e-07	-1.8828	0.218	0.605	0.00428133	Up_in_2D
ARID1B	1.18484e-07	-1.63537	0.383	0.763	0.00433662	Up_in_2D
PHF7	1.18493e-07	-2.15022	0.037	0.289	0.00433696	Up_in_2D
C5orf66	1.18547e-07	-4.94935	0.048	0.316	0.00433893	Up_in_2D
TTC7A	1.18649e-07	-2.18062	0.207	0.579	0.00434268	Up_in_2D
GSAP	1.19175e-07	-1.65834	0.207	0.605	0.00436194	Up_in_2D
RPL22	1.19889e-07	1.14287	0.862	0.816	0.00438805	Up_in_3D
GAS7	1.19907e-07	-2.53142	0.309	0.684	0.00438872	Up_in_2D
PRKD3	1.20097e-07	-1.14246	0.229	0.605	0.00439567	Up_in_2D
AC026202.2	1.20763e-07	-3.66232	0.133	0.474	0.00442003	Up_in_2D
SERPINA1	1.21443e-07	2.63814	0.894	0.895	0.00444494	Up_in_3D
ZFR	1.2178e-07	-1.32952	0.346	0.737	0.00445725	Up_in_2D
ZFP14	1.22054e-07	-1.74381	0.064	0.368	0.00446731	Up_in_2D
TSNARE1	1.2207e-07	-3.22488	0.069	0.368	0.00446787	Up_in_2D
ZMIZ1	1.22243e-07	-1.51707	0.324	0.737	0.00447422	Up_in_2D
SLCO4A1	1.22309e-07	-2.95954	0.037	0.289	0.00447662	Up_in_2D
EVI2B	1.22607e-07	-1.09017	0.202	0.632	0.00448755	Up_in_2D
HLA-DRB1	1.23079e-07	-2.9004	0.234	0.632	0.0045048	Up_in_2D
IL4R	1.23442e-07	-0.910667	0.197	0.579	0.00451809	Up_in_2D
GPR107	1.2628e-07	-2.15115	0.218	0.579	0.00462197	Up_in_2D
PKNOX1	1.26775e-07	-1.52115	0.154	0.5	0.0046401	Up_in_2D
PHF2	1.2768e-07	-1.99291	0.117	0.447	0.00467322	Up_in_2D
ZNF292	1.28599e-07	-1.69392	0.298	0.711	0.00470684	Up_in_2D
SECISBP2L	1.29299e-07	-2.13067	0.239	0.632	0.00473249	Up_in_2D
UBL3	1.29853e-07	-1.24811	0.319	0.737	0.00475275	Up_in_2D
LMBRD2	1.32136e-07	-2.93188	0.106	0.421	0.00483629	Up_in_2D
CHM	1.32147e-07	-0.153703	0.266	0.684	0.0048367	Up_in_2D
FAM91A1	1.32248e-07	-1.15369	0.287	0.684	0.00484039	Up_in_2D
CALCOCO1	1.32789e-07	-2.00597	0.144	0.5	0.00486021	Up_in_2D
ZNF638	1.3289e-07	-1.66452	0.309	0.684	0.00486389	Up_in_2D
QSER1	1.32987e-07	-1.73867	0.176	0.553	0.00486746	Up_in_2D
WIPF1	1.34483e-07	-1.55551	0.34	0.737	0.00492221	Up_in_2D
CCDC88C	1.34483e-07	-1.15405	0.037	0.289	0.00492222	Up_in_2D
CAMK2D	1.34732e-07	-2.07098	0.314	0.684	0.00493134	Up_in_2D
FOXN2	1.35369e-07	-1.75187	0.298	0.684	0.00495463	Up_in_2D
PLXDC2	1.35439e-07	-2.30651	0.383	0.711	0.00495719	Up_in_2D
CTC1	1.36346e-07	-1.49156	0.059	0.342	0.00499041	Up_in_2D
GPBP1L1	1.36393e-07	-1.76344	0.261	0.658	0.00499214	Up_in_2D
PRRC2B	1.37719e-07	-1.38639	0.298	0.684	0.00504064	Up_in_2D
ZNF525	1.37738e-07	-3.89782	0.021	0.237	0.00504134	Up_in_2D
TTL	1.38397e-07	-0.45427	0.218	0.605	0.00506549	Up_in_2D
ZFYVE1	1.3844e-07	-1.85847	0.149	0.5	0.00506704	Up_in_2D
DMTF1	1.38537e-07	-1.95988	0.202	0.579	0.0050706	Up_in_2D
NLRP12	1.38607e-07	-2.2608	0.027	0.263	0.00507314	Up_in_2D
ZNF207	1.39038e-07	-1.39105	0.34	0.737	0.00508894	Up_in_2D
RAD51B	1.39056e-07	-2.54147	0.239	0.632	0.0050896	Up_in_2D
SIRPA	1.41057e-07	-1.56465	0.314	0.711	0.00516283	Up_in_2D
SNHG29	1.41954e-07	2.68042	0.739	0.579	0.00519565	Up_in_3D
PLD1	1.42611e-07	-2.04695	0.186	0.553	0.00521972	Up_in_2D
LINC01050	1.42886e-07	-4.75035	0.021	0.237	0.00522976	Up_in_2D
RESF1	1.43507e-07	-1.53046	0.191	0.579	0.00525249	Up_in_2D
USP54	1.43674e-07	-2.71433	0.101	0.421	0.00525861	Up_in_2D
GPHN	1.45008e-07	-1.68749	0.298	0.684	0.00530745	Up_in_2D
EP300	1.45584e-07	-1.24365	0.271	0.658	0.00532853	Up_in_2D
ATM	1.46427e-07	-1.1995	0.261	0.658	0.00535939	Up_in_2D
ANKRD12	1.47439e-07	-1.50993	0.41	0.789	0.00539643	Up_in_2D
AC084871.1	1.4815e-07	-3.23344	0.059	0.342	0.00542246	Up_in_2D
ADAM17	1.48413e-07	-1.52514	0.309	0.737	0.00543206	Up_in_2D
UBR1	1.48571e-07	-1.00012	0.271	0.684	0.00543783	Up_in_2D
TRPC4AP	1.50561e-07	-0.936169	0.351	0.763	0.00551068	Up_in_2D
ZNF143	1.52126e-07	-2.73482	0.165	0.5	0.00556797	Up_in_2D
SPECC1	1.54233e-07	-1.66163	0.17	0.553	0.00564507	Up_in_2D
IKZF1	1.54335e-07	-1.10597	0.149	0.526	0.0056488	Up_in_2D
GNB4	1.54548e-07	-1.37037	0.287	0.684	0.0056566	Up_in_2D
PPP2R5A	1.55039e-07	-1.07918	0.239	0.632	0.00567459	Up_in_2D
SASH3	1.56152e-07	-1.88263	0.08	0.395	0.00571531	Up_in_2D
ABCC1	1.56178e-07	-1.21538	0.271	0.658	0.00571626	Up_in_2D
SLC29A1	1.56315e-07	-2.58651	0.117	0.447	0.00572129	Up_in_2D
MALT1	1.56473e-07	-1.57306	0.234	0.684	0.00572705	Up_in_2D
BTBD1	1.56647e-07	-1.32009	0.282	0.658	0.00573343	Up_in_2D
ITSN2	1.57995e-07	-1.74316	0.298	0.684	0.00578276	Up_in_2D
S100PBP	1.59895e-07	-1.64053	0.17	0.526	0.00585233	Up_in_2D
NAPEPLD	1.60331e-07	-1.00845	0.074	0.368	0.00586829	Up_in_2D
LILRA2	1.6094e-07	-2.30448	0.059	0.342	0.00589058	Up_in_2D
KIAA0319L	1.61417e-07	-0.663246	0.255	0.658	0.00590801	Up_in_2D
TCF20	1.633e-07	-1.06999	0.191	0.553	0.00597693	Up_in_2D
CLIP4	1.63891e-07	-1.91273	0.271	0.632	0.00599858	Up_in_2D
PPP2R5E	1.64106e-07	-1.54832	0.356	0.763	0.00600644	Up_in_2D
FAM172A	1.65186e-07	-1.64215	0.309	0.711	0.00604596	Up_in_2D
RNF4	1.65502e-07	-1.67236	0.229	0.632	0.00605755	Up_in_2D
MRPS6	1.6623e-07	-1.91295	0.303	0.684	0.00608418	Up_in_2D
WASHC5	1.6623e-07	-0.852286	0.25	0.632	0.00608418	Up_in_2D
SHPRH	1.67192e-07	-1.31544	0.213	0.605	0.00611941	Up_in_2D
KCP	1.67306e-07	-2.23428	0.069	0.368	0.00612357	Up_in_2D
CREBL2	1.6821e-07	-1.75289	0.223	0.579	0.00615664	Up_in_2D
CBX1	1.69754e-07	-1.94613	0.266	0.658	0.00621318	Up_in_2D
FBXO28	1.70937e-07	-2.67179	0.202	0.553	0.00625646	Up_in_2D
NRP2	1.71391e-07	-1.81217	0.287	0.684	0.00627307	Up_in_2D
PDP1	1.71919e-07	-1.62598	0.176	0.553	0.00629239	Up_in_2D
STX18	1.72761e-07	-1.44437	0.266	0.658	0.00632324	Up_in_2D
RC3H2	1.72792e-07	-1.18152	0.245	0.605	0.00632436	Up_in_2D
RFX3	1.73258e-07	-1.93459	0.207	0.579	0.00634143	Up_in_2D
SOS2	1.74365e-07	-1.3767	0.287	0.684	0.00638194	Up_in_2D
GAPVD1	1.74735e-07	-1.08571	0.261	0.658	0.00639549	Up_in_2D
MAP2K5	1.76548e-07	-1.98678	0.207	0.579	0.00646183	Up_in_2D
NOD2	1.7791e-07	-3.43768	0.021	0.237	0.00651167	Up_in_2D
LINC01010	1.78458e-07	-2.82478	0.037	0.289	0.00653174	Up_in_2D
ZCCHC14	1.78811e-07	-1.44367	0.176	0.553	0.00654468	Up_in_2D
RCOR3	1.80832e-07	-1.25157	0.25	0.658	0.00661863	Up_in_2D
RNASEH2B	1.81143e-07	-1.35663	0.298	0.684	0.00663003	Up_in_2D
ULK2	1.833e-07	-0.884821	0.112	0.447	0.00670898	Up_in_2D
STX6	1.83366e-07	-1.34537	0.229	0.605	0.00671139	Up_in_2D
RAP2B	1.84607e-07	-1.61333	0.234	0.605	0.00675681	Up_in_2D
SSH2	1.8476e-07	-2.07296	0.33	0.684	0.0067624	Up_in_2D
CA5B	1.89272e-07	-2.16912	0.16	0.5	0.00692756	Up_in_2D
TAOK1	1.89419e-07	-1.49411	0.356	0.737	0.00693291	Up_in_2D
MTMR12	1.89645e-07	-2.3442	0.144	0.5	0.00694121	Up_in_2D
LIN54	1.90596e-07	-2.3406	0.181	0.553	0.00697602	Up_in_2D
AC053513.1	1.90606e-07	-1.99689	0.069	0.368	0.00697638	Up_in_2D
CEP162	1.91742e-07	-2.01527	0.112	0.447	0.00701795	Up_in_2D
MYO15B	1.91742e-07	-1.52529	0.112	0.447	0.00701795	Up_in_2D
MYSM1	1.91936e-07	-1.47834	0.223	0.605	0.00702505	Up_in_2D
TANC2	1.9316e-07	-1.80662	0.309	0.684	0.00706985	Up_in_2D
ZNF592	1.93921e-07	-1.3941	0.207	0.579	0.00709771	Up_in_2D
DLEU1	1.93982e-07	-2.59564	0.218	0.579	0.00709994	Up_in_2D
SEPTIN9	1.95777e-07	-1.81671	0.383	0.763	0.00716562	Up_in_2D
TOM1L2	1.96912e-07	-2.3719	0.197	0.553	0.00720716	Up_in_2D
PUDP	1.97125e-07	-0.862717	0.154	0.526	0.00721496	Up_in_2D
UCP2	1.97233e-07	-2.01226	0.176	0.553	0.00721891	Up_in_2D
MSI2	1.97233e-07	-1.09992	0.176	0.553	0.00721891	Up_in_2D
NACA	1.97742e-07	1.09621	0.899	0.789	0.00723757	Up_in_3D
MAPK1	1.98926e-07	-0.903364	0.351	0.763	0.00728088	Up_in_2D
PI4K2A	1.99102e-07	-1.34249	0.223	0.605	0.00728734	Up_in_2D
CREBBP	1.9927e-07	-1.63163	0.239	0.605	0.00729348	Up_in_2D
ST18	1.99541e-07	-2.66465	0.154	0.5	0.00730341	Up_in_2D
APH1B	1.99576e-07	-1.71202	0.261	0.632	0.00730469	Up_in_2D
ARNT	2.01804e-07	-2.36241	0.191	0.553	0.00738621	Up_in_2D
C8orf37-AS1	2.02198e-07	-3.34138	0.037	0.289	0.00740063	Up_in_2D
NNT	2.02896e-07	-1.405	0.229	0.658	0.0074262	Up_in_2D
SNX8	2.02948e-07	-1.57368	0.271	0.658	0.00742808	Up_in_2D
ZMYND11	2.03237e-07	-2.09367	0.271	0.684	0.00743867	Up_in_2D
STAT5B	2.03458e-07	-2.40844	0.176	0.526	0.00744678	Up_in_2D
PPARG	2.05878e-07	-2.46608	0.255	0.605	0.00753535	Up_in_2D
IQGAP1	2.06336e-07	-1.45151	0.436	0.789	0.00755209	Up_in_2D
C9orf72	2.07872e-07	-1.59476	0.154	0.5	0.00760831	Up_in_2D
PLEKHM1	2.07976e-07	-1.2156	0.218	0.605	0.00761212	Up_in_2D
RBM6	2.09626e-07	-1.36101	0.351	0.737	0.00767252	Up_in_2D
PHF20	2.09626e-07	-1.1222	0.319	0.711	0.00767253	Up_in_2D
COG5	2.10249e-07	-1.70786	0.282	0.658	0.00769533	Up_in_2D
FBXL5	2.10394e-07	-0.986762	0.271	0.684	0.00770064	Up_in_2D
DSTYK	2.13784e-07	-1.05349	0.154	0.526	0.00782472	Up_in_2D
NUP58	2.14064e-07	-1.49993	0.277	0.658	0.00783495	Up_in_2D
ZBTB44	2.14218e-07	-2.28665	0.223	0.605	0.0078406	Up_in_2D
KLC1	2.14409e-07	-0.860494	0.298	0.711	0.00784757	Up_in_2D
WDFY3	2.16297e-07	-2.10806	0.314	0.684	0.00791669	Up_in_2D
MED1	2.16582e-07	-1.43211	0.197	0.553	0.00792713	Up_in_2D
CREBRF	2.17136e-07	-1.1813	0.25	0.632	0.00794741	Up_in_2D
TRAF3	2.17547e-07	-1.72326	0.271	0.658	0.00796245	Up_in_2D
KATNBL1	2.18061e-07	-1.58785	0.303	0.684	0.00798125	Up_in_2D
SLC15A3	2.18356e-07	-1.29563	0.176	0.579	0.00799203	Up_in_2D
TDRD7	2.18358e-07	-1.8557	0.117	0.447	0.00799213	Up_in_2D
ADAM8	2.19166e-07	-2.50125	0.048	0.316	0.00802168	Up_in_2D
PCYT1A	2.19746e-07	-1.14261	0.282	0.711	0.00804293	Up_in_2D
ELF4	2.23249e-07	-2.05909	0.117	0.447	0.00817115	Up_in_2D
MXD1	2.23613e-07	-1.57694	0.25	0.658	0.00818445	Up_in_2D
QKI	2.24003e-07	-1.6621	0.452	0.763	0.00819872	Up_in_2D
AOAH	2.24349e-07	-2.98462	0.112	0.447	0.00821141	Up_in_2D
DDX60L	2.26364e-07	-2.158	0.191	0.553	0.00828515	Up_in_2D
BMPR2	2.27472e-07	-1.58924	0.324	0.711	0.00832569	Up_in_2D
DCUN1D1	2.29714e-07	-1.03256	0.255	0.658	0.00840776	Up_in_2D
FOXN3	2.30296e-07	-1.76084	0.356	0.737	0.00842905	Up_in_2D
AHDC1	2.30393e-07	-1.99153	0.064	0.342	0.00843261	Up_in_2D
GPR183	2.3058e-07	-1.70479	0.176	0.553	0.00843948	Up_in_2D
MAPK8IP3	2.37137e-07	-2.19332	0.165	0.5	0.00867946	Up_in_2D
PRDM2	2.37414e-07	-0.758884	0.271	0.684	0.0086896	Up_in_2D
RHOQ	2.38424e-07	-1.57483	0.394	0.763	0.00872655	Up_in_2D
LARP4	2.39062e-07	-1.24206	0.324	0.711	0.0087499	Up_in_2D
MAML2	2.40511e-07	-2.61204	0.372	0.684	0.00880294	Up_in_2D
SLC38A9	2.41547e-07	-2.22618	0.165	0.526	0.00884088	Up_in_2D
CASP8AP2	2.41547e-07	-2.01467	0.165	0.526	0.00884088	Up_in_2D
KAT6B	2.42113e-07	-1.98544	0.261	0.632	0.00886157	Up_in_2D
RHOT1	2.42163e-07	-1.61201	0.234	0.605	0.00886341	Up_in_2D
BABAM2	2.43188e-07	-1.96366	0.309	0.711	0.00890091	Up_in_2D
IRF8	2.43278e-07	-2.1866	0.144	0.5	0.00890422	Up_in_2D
ZC3H12C	2.44636e-07	-1.79798	0.245	0.632	0.00895391	Up_in_2D
RBP4	2.46085e-07	3.8524	0.606	0.184	0.00900695	Up_in_3D
THADA	2.46562e-07	-1.76664	0.234	0.605	0.00902443	Up_in_2D
GATAD2A	2.48303e-07	-1.23348	0.33	0.711	0.00908812	Up_in_2D
FAM49B	2.5005e-07	-1.80504	0.399	0.737	0.0091521	Up_in_2D
MT1M	2.50379e-07	5.34021	0.569	0.158	0.00916411	Up_in_3D
HIP1	2.53467e-07	-1.63841	0.245	0.632	0.00927713	Up_in_2D
ARHGAP17	2.54751e-07	-1.66079	0.186	0.553	0.00932412	Up_in_2D
INPP5F	2.54826e-07	-1.90932	0.154	0.5	0.00932688	Up_in_2D
HMBOX1	2.55594e-07	-1.62909	0.234	0.605	0.009355	Up_in_2D
SCAF4	2.56392e-07	-2.19718	0.16	0.5	0.00938419	Up_in_2D
LINC00106	2.5751e-07	-3.77174	0.043	0.289	0.00942511	Up_in_2D
RALGAPA1	2.58346e-07	-1.60987	0.282	0.658	0.00945571	Up_in_2D
SUSD6	2.61352e-07	-1.26521	0.261	0.658	0.00956575	Up_in_2D
ZSWIM8	2.62071e-07	-2.3716	0.165	0.5	0.00959205	Up_in_2D
MTF1	2.68109e-07	-1.95528	0.149	0.5	0.00981304	Up_in_2D
SAFB	2.68783e-07	-1.11821	0.314	0.684	0.00983773	Up_in_2D
LRP8	2.7038e-07	-3.31544	0.064	0.342	0.00989619	Up_in_2D
JMJD1C	2.70881e-07	-1.66124	0.452	0.789	0.00991453	Up_in_2D
JPX	2.71988e-07	-1.99699	0.298	0.684	0.00995502	Up_in_2D
LMBRD1	2.7427e-07	-1.59893	0.277	0.684	0.0100386	Up_in_2D
RPSA	2.76313e-07	1.51204	0.83	0.763	0.0101133	Up_in_3D
SIMC1	2.76346e-07	-1.96904	0.154	0.5	0.0101145	Up_in_2D
TPT1-AS1	2.79094e-07	-2.09683	0.191	0.553	0.0102151	Up_in_2D
IP6K1	2.79979e-07	-1.44067	0.176	0.553	0.0102475	Up_in_2D
ATG16L2	2.84538e-07	-2.77738	0.117	0.447	0.0104144	Up_in_2D
NOTCH2	2.86221e-07	-1.7676	0.282	0.658	0.010476	Up_in_2D
WDR11	2.89408e-07	-0.766677	0.239	0.658	0.0105926	Up_in_2D
FBXL3	2.89414e-07	-2.83216	0.176	0.526	0.0105928	Up_in_2D
KLHL22	2.89679e-07	-1.32935	0.138	0.474	0.0106026	Up_in_2D
MBTD1	2.91208e-07	-1.54572	0.186	0.553	0.0106585	Up_in_2D
CHST15	2.92058e-07	-2.98085	0.213	0.553	0.0106896	Up_in_2D
UBA52	2.92148e-07	1.0679	0.894	0.789	0.0106929	Up_in_3D
CDK8	2.96924e-07	-2.89398	0.207	0.553	0.0108677	Up_in_2D
SPG11	3.00863e-07	-2.06328	0.239	0.605	0.0110119	Up_in_2D
CNTRL	3.00892e-07	-1.89044	0.17	0.553	0.011013	Up_in_2D
SNX24	3.01872e-07	-1.70183	0.319	0.711	0.0110488	Up_in_2D
TECPR2	3.03029e-07	-2.17702	0.133	0.474	0.0110912	Up_in_2D
ADCY3	3.03894e-07	-2.6578	0.117	0.447	0.0111228	Up_in_2D
ZNF586	3.05877e-07	-0.462189	0.138	0.5	0.0111954	Up_in_2D
C12orf49	3.06395e-07	-1.42457	0.282	0.658	0.0112143	Up_in_2D
IGF1R	3.08011e-07	-2.54963	0.223	0.579	0.0112735	Up_in_2D
LINC00937	3.09108e-07	-4.3668	0.016	0.211	0.0113137	Up_in_2D
MGRN1	3.12504e-07	-2.41527	0.202	0.553	0.011438	Up_in_2D
MGAT4A	3.12846e-07	-1.61182	0.213	0.605	0.0114505	Up_in_2D
VOPP1	3.12977e-07	-1.3428	0.351	0.763	0.0114553	Up_in_2D
HLA-DMB	3.13237e-07	-2.12026	0.112	0.447	0.0114648	Up_in_2D
SLC25A13	3.15429e-07	-1.60861	0.346	0.737	0.011545	Up_in_2D
MYCBP2	3.15429e-07	-1.42563	0.346	0.737	0.011545	Up_in_2D
SUZ12	3.1699e-07	-1.27506	0.282	0.658	0.0116021	Up_in_2D
NIN	3.17365e-07	-1.04284	0.266	0.658	0.0116159	Up_in_2D
ZRANB1	3.1934e-07	-1.87375	0.223	0.605	0.0116882	Up_in_2D
CHD1	3.19957e-07	-1.47954	0.255	0.658	0.0117107	Up_in_2D
AC023051.1	3.21287e-07	-5.93435	0.016	0.211	0.0117594	Up_in_2D
NUP50	3.22782e-07	-1.43168	0.202	0.579	0.0118142	Up_in_2D
VPS50	3.24458e-07	-1.30448	0.218	0.579	0.0118755	Up_in_2D
NIPBL	3.28412e-07	-1.30252	0.378	0.737	0.0120202	Up_in_2D
CYB5R4	3.28452e-07	-1.50414	0.239	0.632	0.0120217	Up_in_2D
ATG4C	3.28635e-07	-1.76639	0.149	0.5	0.0120284	Up_in_2D
ALPK1	3.32062e-07	-1.54644	0.17	0.526	0.0121538	Up_in_2D
FGD6	3.33423e-07	-2.86635	0.186	0.526	0.0122036	Up_in_2D
TMEM131	3.33471e-07	-1.55801	0.314	0.684	0.0122054	Up_in_2D
LNPEP	3.3496e-07	-1.09286	0.202	0.579	0.0122599	Up_in_2D
XPO7	3.36692e-07	-1.29057	0.202	0.553	0.0123233	Up_in_2D
RNF146	3.39052e-07	-1.77537	0.186	0.553	0.0124096	Up_in_2D
VPS35L	3.4119e-07	-1.2845	0.309	0.684	0.0124879	Up_in_2D
SNX10	3.41915e-07	-1.73828	0.346	0.737	0.0125144	Up_in_2D
SP110	3.45264e-07	-1.93092	0.17	0.526	0.012637	Up_in_2D
LRBA	3.45816e-07	-1.11888	0.266	0.658	0.0126572	Up_in_2D
UNK	3.46104e-07	-1.70784	0.165	0.5	0.0126678	Up_in_2D
NUTM2A-AS1	3.46226e-07	-1.13435	0.271	0.658	0.0126722	Up_in_2D
AC012414.5	3.4705e-07	-4.14414	0.016	0.211	0.0127024	Up_in_2D
UEVLD	3.47057e-07	-2.55266	0.197	0.553	0.0127026	Up_in_2D
LRRK1	3.51466e-07	-2.1708	0.165	0.526	0.012864	Up_in_2D
AC007780.1	3.52561e-07	-2.38205	0.074	0.368	0.0129041	Up_in_2D
COL1A2	3.53682e-07	3.11191	0.729	0.5	0.0129451	Up_in_3D
EFCAB14	3.55289e-07	-1.43994	0.287	0.658	0.0130039	Up_in_2D
GPATCH2L	3.55491e-07	-1.35727	0.255	0.632	0.0130113	Up_in_2D
BAZ2B	3.55765e-07	-1.50971	0.319	0.711	0.0130214	Up_in_2D
SLC41A2	3.56009e-07	-1.50687	0.197	0.579	0.0130303	Up_in_2D
GDAP2	3.58972e-07	-1.42958	0.17	0.526	0.0131388	Up_in_2D
ELMSAN1	3.6028e-07	-1.89797	0.197	0.553	0.0131866	Up_in_2D
XPO1	3.60542e-07	-1.5982	0.324	0.711	0.0131962	Up_in_2D
DENND3	3.60559e-07	-2.38073	0.09	0.395	0.0131968	Up_in_2D
STAG1	3.62272e-07	-2.02726	0.362	0.763	0.0132595	Up_in_2D
RC3H1	3.63018e-07	-1.73209	0.282	0.658	0.0132868	Up_in_2D
MT1X	3.65978e-07	3.10447	0.729	0.553	0.0133952	Up_in_3D
GGNBP2	3.67606e-07	-1.23615	0.319	0.711	0.0134547	Up_in_2D
CCAR1	3.71523e-07	-1.52776	0.33	0.737	0.0135981	Up_in_2D
ABHD6	3.71884e-07	-1.54731	0.138	0.474	0.0136113	Up_in_2D
SFT2D2	3.73842e-07	-1.61349	0.255	0.658	0.013683	Up_in_2D
QRICH1	3.74215e-07	-1.05901	0.202	0.579	0.0136967	Up_in_2D
AC012615.1	3.74801e-07	-1.71242	0.016	0.211	0.0137181	Up_in_2D
GPAT4	3.77464e-07	-1.58778	0.191	0.553	0.0138156	Up_in_2D
TRAF5	3.78015e-07	-2.86051	0.09	0.395	0.0138357	Up_in_2D
NBR2	3.78015e-07	-1.44454	0.09	0.395	0.0138357	Up_in_2D
DPEP2	3.80078e-07	-2.87872	0.043	0.289	0.0139112	Up_in_2D
GATAD2B	3.83054e-07	-1.72431	0.277	0.658	0.0140201	Up_in_2D
PPARGC1B	3.83658e-07	-3.14751	0.112	0.421	0.0140423	Up_in_2D
SRCAP	3.87613e-07	-1.10812	0.165	0.526	0.014187	Up_in_2D
WDFY2	3.87665e-07	-1.75732	0.255	0.632	0.0141889	Up_in_2D
ST3GAL5	3.87982e-07	-1.59136	0.17	0.526	0.0142005	Up_in_2D
SLCO4C1	3.88147e-07	-1.95838	0.032	0.263	0.0142066	Up_in_2D
EPC2	3.91677e-07	-1.21534	0.277	0.684	0.0143358	Up_in_2D
MARCH8	3.94228e-07	-3.93799	0.149	0.5	0.0144291	Up_in_2D
FBXW4	3.94478e-07	-2.33912	0.176	0.526	0.0144383	Up_in_2D
MTM1	3.97921e-07	-1.89129	0.16	0.5	0.0145643	Up_in_2D
IQCB1	3.98177e-07	-3.14379	0.191	0.526	0.0145737	Up_in_2D
AC009303.2	3.99006e-07	-3.96943	0.053	0.316	0.014604	Up_in_2D
MAN1A1	4.06123e-07	-1.96188	0.298	0.684	0.0148645	Up_in_2D
ATAD2B	4.06454e-07	-1.7047	0.239	0.605	0.0148766	Up_in_2D
GATAD1	4.06577e-07	-0.719446	0.207	0.579	0.0148811	Up_in_2D
DISP1	4.07302e-07	-2.45334	0.181	0.526	0.0149077	Up_in_2D
GABPB2	4.14124e-07	-1.75523	0.106	0.421	0.0151574	Up_in_2D
C2CD5	4.17378e-07	-1.15532	0.181	0.579	0.0152765	Up_in_2D
TYW1B	4.19247e-07	-3.21064	0.112	0.421	0.0153448	Up_in_2D
KIDINS220	4.20876e-07	-0.878725	0.287	0.684	0.0154045	Up_in_2D
USP3-AS1	4.21019e-07	-2.12816	0.138	0.474	0.0154097	Up_in_2D
DENND4B	4.21406e-07	-2.6003	0.154	0.5	0.0154239	Up_in_2D
CHKA	4.21707e-07	-0.745836	0.255	0.658	0.0154349	Up_in_2D
GOLGA4	4.24978e-07	-1.20972	0.473	0.842	0.0155546	Up_in_2D
TMEM117	4.27473e-07	-2.38872	0.245	0.605	0.0156459	Up_in_2D
ZSWIM6	4.27888e-07	-1.62693	0.362	0.737	0.0156611	Up_in_2D
MINDY2	4.29557e-07	-1.56463	0.207	0.553	0.0157222	Up_in_2D
DPP8	4.30079e-07	-1.05154	0.25	0.632	0.0157413	Up_in_2D
KLF11	4.3059e-07	-1.99464	0.117	0.447	0.01576	Up_in_2D
TFEB	4.34119e-07	-3.57402	0.08	0.368	0.0158892	Up_in_2D
STAG2	4.40192e-07	-1.3515	0.335	0.711	0.0161115	Up_in_2D
TPM1	4.47855e-07	2.34682	0.793	0.632	0.0163919	Up_in_3D
MAK	4.54091e-07	-3.47196	0.043	0.289	0.0166202	Up_in_2D
TCF12	4.57378e-07	-1.49442	0.378	0.737	0.0167405	Up_in_2D
ARID2	4.61811e-07	-1.58395	0.324	0.684	0.0169028	Up_in_2D
NEK7	4.67456e-07	-1.78074	0.303	0.658	0.0171094	Up_in_2D
TAF5L	4.80222e-07	-3.02057	0.101	0.395	0.0175766	Up_in_2D
DCK	4.8042e-07	-1.24513	0.138	0.5	0.0175839	Up_in_2D
CUL2	4.80444e-07	-1.12774	0.287	0.658	0.0175847	Up_in_2D
STARD4	4.8129e-07	-1.55604	0.191	0.553	0.0176157	Up_in_2D
HOOK3	4.82378e-07	-1.51946	0.383	0.763	0.0176555	Up_in_2D
PTPN12	4.83072e-07	-1.514	0.394	0.763	0.0176809	Up_in_2D
ADPRH	4.85753e-07	-1.90569	0.032	0.263	0.017779	Up_in_2D
ENOX2	4.88228e-07	-2.13324	0.234	0.579	0.0178696	Up_in_2D
AC004812.2	4.8946e-07	-3.24448	0.011	0.184	0.0179147	Up_in_2D
ERI1	4.8996e-07	-1.92257	0.133	0.474	0.017933	Up_in_2D
ERN1	4.90594e-07	-1.78057	0.223	0.605	0.0179562	Up_in_2D
CTNNBL1	4.91486e-07	-1.70608	0.245	0.605	0.0179889	Up_in_2D
PDPK1	4.94878e-07	-2.3565	0.218	0.553	0.018113	Up_in_2D
AC100849.1	4.95353e-07	-2.25478	0.064	0.342	0.0181304	Up_in_2D
SOCS7	4.97901e-07	-2.74459	0.053	0.316	0.0182237	Up_in_2D
RPS9	5.03608e-07	0.874342	0.92	0.842	0.0184326	Up_in_3D
RALY	5.04697e-07	-1.50558	0.351	0.763	0.0184724	Up_in_2D
CYP20A1	5.0807e-07	-1.85324	0.282	0.658	0.0185959	Up_in_2D
RPS15	5.08384e-07	1.2418	0.888	0.842	0.0186074	Up_in_3D
EXOC2	5.10971e-07	-1.6806	0.234	0.605	0.018702	Up_in_2D
PIK3R1	5.10983e-07	-1.87681	0.33	0.684	0.0187025	Up_in_2D
VPS53	5.11606e-07	-2.21426	0.277	0.605	0.0187253	Up_in_2D
ZFYVE16	5.13846e-07	-1.48254	0.287	0.684	0.0188073	Up_in_2D
MT-ND4L	5.14363e-07	1.72196	0.92	0.737	0.0188262	Up_in_3D
AC131568.1	5.15143e-07	-1.77285	0.08	0.368	0.0188547	Up_in_2D
TTLL4	5.18273e-07	-0.401144	0.085	0.395	0.0189693	Up_in_2D
TIMP2	5.21032e-07	-1.32553	0.484	0.868	0.0190703	Up_in_2D
RAB11FIP2	5.22664e-07	-1.3045	0.165	0.5	0.01913	Up_in_2D
CTDP1	5.22706e-07	-3.0725	0.112	0.421	0.0191316	Up_in_2D
TTI1	5.2516e-07	-2.10128	0.09	0.395	0.0192214	Up_in_2D
AC008105.3	5.35326e-07	-4.80379	0.027	0.237	0.0195935	Up_in_2D
GJA9	5.36764e-07	-3.85264	0	0.132	0.0196461	Up_in_2D
AC093627.5	5.36764e-07	-3.46303	0	0.132	0.0196461	Up_in_2D
AC073957.3	5.36764e-07	-5.21612	0	0.132	0.0196461	Up_in_2D
AC093583.1	5.36764e-07	-4.89754	0	0.132	0.0196461	Up_in_2D
VAC14-AS1	5.36764e-07	-3.46771	0	0.132	0.0196461	Up_in_2D
AC006213.3	5.36764e-07	-4.17755	0	0.132	0.0196461	Up_in_2D
GLIPR2	5.37968e-07	-0.963919	0.33	0.737	0.0196902	Up_in_2D
MS4A6A	5.38727e-07	-2.45082	0.144	0.5	0.019718	Up_in_2D
UBA2	5.40016e-07	-0.982468	0.287	0.684	0.0197651	Up_in_2D
ADD1	5.40805e-07	-1.30542	0.351	0.737	0.019794	Up_in_2D
ABHD15-AS1	5.41979e-07	-4.62326	0.059	0.316	0.019837	Up_in_2D
CCDC69	5.5053e-07	-4.42177	0.101	0.395	0.02015	Up_in_2D
USP6NL	5.54699e-07	-2.72602	0.207	0.553	0.0203025	Up_in_2D
TMEM38B	5.56231e-07	-1.90232	0.255	0.632	0.0203586	Up_in_2D
TGFBRAP1	5.56313e-07	-1.39846	0.16	0.5	0.0203616	Up_in_2D
ARHGAP26	5.58023e-07	-1.84559	0.287	0.658	0.0204242	Up_in_2D
CUL3	5.63969e-07	-1.11475	0.335	0.737	0.0206418	Up_in_2D
GLUL	5.66861e-07	-1.51311	0.574	0.842	0.0207477	Up_in_2D
DHX38	5.72809e-07	-1.7162	0.138	0.474	0.0209654	Up_in_2D
RPL7	5.72853e-07	1.16783	0.867	0.763	0.020967	Up_in_3D
SKI	5.73508e-07	-2.50698	0.261	0.632	0.020991	Up_in_2D
ENOSF1	5.73604e-07	-2.27224	0.287	0.605	0.0209945	Up_in_2D
NCBP1	5.7379e-07	-1.2002	0.186	0.553	0.0210013	Up_in_2D
GPBP1	5.76501e-07	-1.31957	0.324	0.711	0.0211005	Up_in_2D
SBF2-AS1	5.77945e-07	-3.4206	0.149	0.474	0.0211534	Up_in_2D
AP003469.4	5.78435e-07	-3.31209	0.011	0.184	0.0211713	Up_in_2D
VPS45	5.79388e-07	-1.63537	0.191	0.553	0.0212062	Up_in_2D
TUBGCP2	5.81729e-07	-0.615221	0.309	0.711	0.0212919	Up_in_2D
USP25	5.83262e-07	-0.792384	0.277	0.658	0.021348	Up_in_2D
SCAF8	5.86396e-07	-1.87751	0.255	0.605	0.0214627	Up_in_2D
NPM1	5.91068e-07	1.37939	0.862	0.763	0.0216337	Up_in_3D
SLC22A23	5.92323e-07	-2.55708	0.128	0.447	0.0216796	Up_in_2D
AP005131.1	5.92436e-07	-4.16713	0.027	0.237	0.0216837	Up_in_2D
ARHGAP18	5.93077e-07	-1.87078	0.277	0.658	0.0217072	Up_in_2D
L3MBTL4-AS1	5.94112e-07	-2.18252	0.074	0.368	0.0217451	Up_in_2D
R3HDM2	5.94484e-07	-1.06732	0.351	0.737	0.0217587	Up_in_2D
AC018682.1	5.95119e-07	-2.53308	0.122	0.447	0.0217819	Up_in_2D
SART3	6.01602e-07	-1.75881	0.16	0.5	0.0220192	Up_in_2D
AC068282.1	6.02055e-07	-2.87232	0.154	0.5	0.0220358	Up_in_2D
PIK3IP1	6.02055e-07	-1.30174	0.154	0.5	0.0220358	Up_in_2D
BCL10	6.0556e-07	-1.36665	0.266	0.658	0.0221641	Up_in_2D
TPCN2	6.0568e-07	-3.51668	0.096	0.395	0.0221685	Up_in_2D
RNF169	6.17285e-07	-1.17086	0.25	0.632	0.0225933	Up_in_2D
CTNND1	6.19622e-07	-1.21029	0.319	0.737	0.0226788	Up_in_2D
AMZ1	6.19721e-07	-3.73627	0.096	0.395	0.0226824	Up_in_2D
SLC7A7	6.21901e-07	-1.18064	0.191	0.579	0.0227622	Up_in_2D
ACTR2	6.22874e-07	-1.4446	0.404	0.789	0.0227978	Up_in_2D
SRBD1	6.24119e-07	-0.818579	0.202	0.579	0.0228434	Up_in_2D
HK1	6.25809e-07	-1.13054	0.309	0.684	0.0229052	Up_in_2D
SLC15A2	6.2858e-07	-3.72894	0.011	0.184	0.0230066	Up_in_2D
PPP1R2	6.28757e-07	-1.50854	0.34	0.737	0.0230131	Up_in_2D
CDK17	6.30802e-07	-1.85068	0.282	0.658	0.023088	Up_in_2D
FLT3	6.33599e-07	-5.0268	0.048	0.289	0.0231903	Up_in_2D
AC112496.1	6.33726e-07	-3.47843	0.027	0.237	0.023195	Up_in_2D
UBXN7	6.35529e-07	-1.38964	0.191	0.526	0.023261	Up_in_2D
GSTP1	6.35693e-07	1.62865	0.771	0.684	0.023267	Up_in_3D
RABGAP1L	6.35993e-07	-1.75457	0.335	0.711	0.023278	Up_in_2D
CCNT2	6.395e-07	-0.969836	0.229	0.579	0.0234063	Up_in_2D
RANBP3	6.39674e-07	-1.60956	0.17	0.526	0.0234127	Up_in_2D
MAPKAP1	6.40356e-07	-1.78474	0.346	0.684	0.0234377	Up_in_2D
CYTH4	6.45127e-07	-3.19314	0.101	0.395	0.0236123	Up_in_2D
FLCN	6.45625e-07	-1.939	0.186	0.526	0.0236305	Up_in_2D
FGL2	6.46003e-07	-2.07569	0.043	0.289	0.0236444	Up_in_2D
ATP1B3	6.46412e-07	-1.06165	0.394	0.789	0.0236593	Up_in_2D
ADARB1	6.50574e-07	-1.63652	0.112	0.421	0.0238117	Up_in_2D
PPP3CC	6.53388e-07	-1.66626	0.223	0.579	0.0239147	Up_in_2D
CTSS	6.5483e-07	-1.90958	0.426	0.737	0.0239674	Up_in_2D
TSC22D2	6.61549e-07	-1.30205	0.303	0.684	0.0242134	Up_in_2D
MYO1D	6.62941e-07	-1.82884	0.282	0.658	0.0242643	Up_in_2D
ACVR1B	6.64511e-07	-1.78241	0.17	0.526	0.0243218	Up_in_2D
PPM1B	6.72283e-07	-2.39604	0.25	0.632	0.0246062	Up_in_2D
WWP2	6.72283e-07	-1.14096	0.25	0.632	0.0246062	Up_in_2D
TOP3A	6.78133e-07	-0.942235	0.09	0.395	0.0248203	Up_in_2D
PITPNC1	6.82721e-07	-1.81512	0.245	0.605	0.0249883	Up_in_2D
NHLRC2	6.90808e-07	-0.719617	0.154	0.5	0.0252843	Up_in_2D
BCAS3	6.91314e-07	-1.57451	0.271	0.658	0.0253028	Up_in_2D
AC023157.3	6.96208e-07	-3.49636	0.005	0.158	0.0254819	Up_in_2D
ZNF609	7.02048e-07	-0.762839	0.319	0.711	0.0256956	Up_in_2D
SENP5	7.0278e-07	-1.15684	0.287	0.684	0.0257224	Up_in_2D
PECAM1	7.03073e-07	-1.23386	0.154	0.526	0.0257332	Up_in_2D
OGDH	7.12109e-07	-1.27646	0.277	0.658	0.0260639	Up_in_2D
FBXL17	7.12703e-07	-1.87016	0.298	0.658	0.0260856	Up_in_2D
COLGALT1	7.1472e-07	-1.58194	0.271	0.658	0.0261595	Up_in_2D
ZMPSTE24	7.17837e-07	-1.48143	0.255	0.632	0.0262736	Up_in_2D
RB1	7.36082e-07	-1.50952	0.34	0.737	0.0269413	Up_in_2D
ESCO1	7.36857e-07	-1.10661	0.234	0.605	0.0269697	Up_in_2D
PRAM1	7.37603e-07	-0.31945	0.085	0.395	0.026997	Up_in_2D
RBL2	7.39199e-07	-1.6052	0.223	0.579	0.0270554	Up_in_2D
PTPRM	7.45211e-07	-2.26578	0.335	0.711	0.0272755	Up_in_2D
PITPNB	7.48356e-07	-1.66222	0.319	0.711	0.0273906	Up_in_2D
CPLANE1	7.49262e-07	-2.00445	0.186	0.526	0.0274237	Up_in_2D
ARHGAP24	7.50982e-07	-2.54602	0.293	0.632	0.0274867	Up_in_2D
OTUD4	7.51666e-07	-1.759	0.213	0.553	0.0275117	Up_in_2D
ANAPC1	7.51814e-07	-1.26717	0.176	0.5	0.0275171	Up_in_2D
PUM1	7.53631e-07	-0.897674	0.346	0.711	0.0275837	Up_in_2D
TMEM268	7.55293e-07	-2.64079	0.101	0.395	0.0276445	Up_in_2D
SKAP2	7.56314e-07	-1.62137	0.351	0.711	0.0276819	Up_in_2D
SLC15A4	7.67431e-07	-2.25261	0.218	0.579	0.0280888	Up_in_2D
AHCYL2	7.811e-07	-1.53896	0.218	0.579	0.0285891	Up_in_2D
ELMO1	7.834e-07	-1.53161	0.25	0.632	0.0286732	Up_in_2D
HEATR5B	7.85971e-07	-1.07716	0.186	0.553	0.0287673	Up_in_2D
AC117834.1	8.00575e-07	-4.57362	0.005	0.158	0.0293018	Up_in_2D
BHLHE41	8.04629e-07	-1.02123	0.106	0.421	0.0294502	Up_in_2D
HSD17B4	8.06769e-07	-1.71148	0.356	0.711	0.0295286	Up_in_2D
PRORP	8.10377e-07	-1.46241	0.245	0.605	0.0296606	Up_in_2D
ATP13A3	8.14202e-07	-1.4207	0.394	0.763	0.0298006	Up_in_2D
AC105052.4	8.15485e-07	-2.1856	0.09	0.395	0.0298475	Up_in_2D
TLE4	8.21425e-07	-2.04908	0.191	0.553	0.030065	Up_in_2D
RAB28	8.25096e-07	-1.59324	0.207	0.553	0.0301993	Up_in_2D
MAMLD1	8.26161e-07	-3.85444	0.101	0.395	0.0302383	Up_in_2D
RPL9	8.35171e-07	0.966726	0.915	0.868	0.0305681	Up_in_3D
AC018557.3	8.38599e-07	-4.46805	0.005	0.158	0.0306935	Up_in_2D
SEC24B	8.45346e-07	-1.63372	0.266	0.605	0.0309405	Up_in_2D
CELF6	8.4559e-07	-1.97314	0.085	0.368	0.0309494	Up_in_2D
SLC17A5	8.45806e-07	-1.6572	0.271	0.632	0.0309574	Up_in_2D
AC011933.4	8.48361e-07	-4.89993	0.09	0.368	0.0310509	Up_in_2D
CNST	8.50114e-07	-0.718394	0.17	0.526	0.031115	Up_in_2D
WDR47	8.52447e-07	-2.02145	0.096	0.395	0.0312004	Up_in_2D
SEMA6B	8.56254e-07	-2.26284	0.154	0.5	0.0313398	Up_in_2D
PTER	8.56494e-07	-1.73514	0.202	0.553	0.0313485	Up_in_2D
WASHC2A	8.65583e-07	-1.38393	0.223	0.579	0.0316812	Up_in_2D
UNC93B1	8.72046e-07	-1.79575	0.202	0.553	0.0319178	Up_in_2D
RAP1A	8.7844e-07	-1.41771	0.399	0.737	0.0321518	Up_in_2D
SAMSN1	8.80084e-07	-1.16066	0.234	0.632	0.032212	Up_in_2D
SH3BP5	8.80392e-07	-1.53741	0.298	0.658	0.0322232	Up_in_2D
UBR3	8.82561e-07	-0.985776	0.277	0.658	0.0323026	Up_in_2D
AC025423.4	8.85385e-07	-3.48394	0.027	0.237	0.032406	Up_in_2D
NUP85	8.98174e-07	-1.16536	0.181	0.526	0.0328741	Up_in_2D
SMG6	8.99171e-07	-1.41126	0.303	0.684	0.0329106	Up_in_2D
LINC01004	9.10276e-07	-1.62555	0.186	0.553	0.033317	Up_in_2D
PIK3IP1-AS1	9.15884e-07	-3.58672	0.048	0.289	0.0335223	Up_in_2D
ELF2	9.16905e-07	-1.46432	0.319	0.684	0.0335596	Up_in_2D
CCDC91	9.27031e-07	-1.71328	0.314	0.684	0.0339303	Up_in_2D
MAP3K7	9.28765e-07	-1.36695	0.245	0.605	0.0339937	Up_in_2D
CDKAL1	9.34749e-07	-1.33181	0.324	0.684	0.0342128	Up_in_2D
SZT2	9.39487e-07	-1.06053	0.16	0.5	0.0343862	Up_in_2D
PBX3	9.42393e-07	-1.50429	0.287	0.684	0.0344925	Up_in_2D
FAM120A	9.49733e-07	-0.944236	0.298	0.684	0.0347612	Up_in_2D
EEF1B2	9.53077e-07	1.40346	0.824	0.737	0.0348836	Up_in_3D
HLA-DPB1	9.54243e-07	-3.06411	0.239	0.579	0.0349262	Up_in_2D
VAV1	9.60464e-07	-2.61986	0.112	0.421	0.0351539	Up_in_2D
SCML1	9.61138e-07	-1.00127	0.223	0.579	0.0351786	Up_in_2D
DENND2D	9.68683e-07	-1.16376	0.149	0.474	0.0354548	Up_in_2D
MTHFR	9.78936e-07	-2.00221	0.176	0.5	0.0358301	Up_in_2D
TNFRSF14	9.80019e-07	-1.44047	0.261	0.605	0.0358697	Up_in_2D
EVI2A	9.81478e-07	-1.96414	0.149	0.5	0.0359231	Up_in_2D
KIAA1109	9.81736e-07	-1.07576	0.271	0.632	0.0359325	Up_in_2D
TTYH3	9.98077e-07	-1.23125	0.266	0.658	0.0365306	Up_in_2D
RPL23	1.01169e-06	1.0315	0.888	0.789	0.0370288	Up_in_3D
CADM1	1.01239e-06	-2.08399	0.34	0.684	0.0370547	Up_in_2D
SLC9A8	1.01446e-06	-1.9958	0.16	0.5	0.0371302	Up_in_2D
ZMYM1	1.01636e-06	-0.377792	0.128	0.447	0.0371996	Up_in_2D
BLNK	1.02434e-06	-1.17427	0.112	0.421	0.0374917	Up_in_2D
FAR2	1.0304e-06	-3.10503	0.144	0.474	0.0377137	Up_in_2D
CAPG	1.03161e-06	-1.71319	0.431	0.789	0.0377581	Up_in_2D
MTRNR2L12	1.03612e-06	1.83617	0.952	0.895	0.037923	Up_in_3D
EHMT1	1.04111e-06	-1.86712	0.287	0.632	0.0381055	Up_in_2D
ARHGAP10	1.04183e-06	-1.72807	0.34	0.711	0.0381321	Up_in_2D
PPP1R12C	1.04329e-06	-0.846653	0.197	0.553	0.0381855	Up_in_2D
CARD8	1.04429e-06	-0.948904	0.186	0.526	0.038222	Up_in_2D
H2AFY	1.04928e-06	-1.65587	0.452	0.763	0.0384047	Up_in_2D
BICD2	1.04976e-06	-1.76652	0.202	0.579	0.0384224	Up_in_2D
PDLIM5	1.05024e-06	-1.38671	0.394	0.789	0.0384398	Up_in_2D
MTMR14	1.05655e-06	-1.40775	0.255	0.632	0.0386706	Up_in_2D
SP3	1.06393e-06	-1.02327	0.293	0.658	0.038941	Up_in_2D
GTF2IRD2	1.06804e-06	-0.760947	0.096	0.395	0.0390913	Up_in_2D
IGFBP6	1.06844e-06	6.60636	0.431	0	0.0391061	Up_in_3D
ZFHX3	1.06844e-06	-1.41414	0.298	0.658	0.0391061	Up_in_2D
LATS1	1.06857e-06	-0.620801	0.202	0.579	0.0391106	Up_in_2D
CASC4	1.0815e-06	-1.49649	0.351	0.711	0.039584	Up_in_2D
RAB1A	1.08261e-06	-1.36924	0.426	0.763	0.0396248	Up_in_2D
AC022973.4	1.08893e-06	-3.34017	0.037	0.263	0.0398558	Up_in_2D
SLC2A13	1.10069e-06	-1.98527	0.202	0.553	0.0402864	Up_in_2D
WDSUB1	1.10075e-06	-1.23104	0.181	0.526	0.0402887	Up_in_2D
MIR34AHG	1.10859e-06	-2.7486	0.133	0.447	0.0405756	Up_in_2D
PRKAA1	1.11105e-06	-0.416077	0.277	0.684	0.0406656	Up_in_2D
MPP1	1.11289e-06	-1.58687	0.266	0.632	0.0407329	Up_in_2D
WASHC4	1.12039e-06	-1.41892	0.335	0.711	0.0410076	Up_in_2D
SLC35E3	1.12108e-06	-2.12781	0.218	0.553	0.0410327	Up_in_2D
PLSCR1	1.12631e-06	-1.45068	0.319	0.684	0.0412242	Up_in_2D
WASHC2C	1.13451e-06	-0.551836	0.25	0.632	0.0415241	Up_in_2D
AZIN1	1.13857e-06	-2.12514	0.271	0.632	0.0416728	Up_in_2D
GON4L	1.14677e-06	-0.918772	0.287	0.658	0.0419731	Up_in_2D
KPNA6	1.15303e-06	-1.24396	0.271	0.658	0.0422022	Up_in_2D
RAB3GAP1	1.1532e-06	-1.47197	0.293	0.658	0.0422081	Up_in_2D
RIC1	1.15362e-06	-0.959117	0.25	0.632	0.0422238	Up_in_2D
TRAK2	1.15537e-06	-1.24735	0.229	0.579	0.0422878	Up_in_2D
DENND5A	1.15704e-06	-1.5339	0.282	0.658	0.0423489	Up_in_2D
PTEN	1.16183e-06	-1.04978	0.394	0.816	0.0425241	Up_in_2D
FRRS1	1.17029e-06	-3.31137	0.064	0.316	0.0428337	Up_in_2D
RUBCNL	1.17365e-06	-2.05379	0.074	0.368	0.0429568	Up_in_2D
PSEN1	1.17656e-06	-1.1344	0.266	0.658	0.0430633	Up_in_2D
ARRDC2	1.18183e-06	-2.5449	0.106	0.395	0.0432562	Up_in_2D
TMEM164	1.18196e-06	-1.47279	0.202	0.553	0.0432611	Up_in_2D
MIR3142HG	1.19177e-06	-3.81633	0.037	0.263	0.0436199	Up_in_2D
PPP3R1	1.19801e-06	-1.57114	0.34	0.711	0.0438482	Up_in_2D
PRCP	1.19894e-06	-0.756942	0.261	0.632	0.0438824	Up_in_2D
KMT2A	1.20366e-06	-1.32439	0.287	0.658	0.0440552	Up_in_2D
TMEM163	1.21529e-06	-2.34585	0.112	0.421	0.0444807	Up_in_2D
FAM53B	1.22794e-06	-1.76674	0.16	0.5	0.0449437	Up_in_2D
STK32C	1.23758e-06	-1.48315	0.229	0.579	0.0452967	Up_in_2D
INSYN2B	1.24187e-06	-0.961094	0.106	0.421	0.0454538	Up_in_2D
RPL4	1.24755e-06	1.6217	0.787	0.737	0.0456614	Up_in_3D
CABIN1	1.24804e-06	-0.0582801	0.197	0.553	0.0456795	Up_in_2D
GRAMD4	1.25184e-06	-2.6864	0.181	0.526	0.0458188	Up_in_2D
TDRD3	1.25458e-06	-1.69648	0.282	0.658	0.0459189	Up_in_2D
RTN3	1.25613e-06	-1.26759	0.415	0.763	0.0459756	Up_in_2D
GFM1	1.25909e-06	-1.63809	0.245	0.605	0.0460838	Up_in_2D
LFNG	1.26394e-06	-3.50126	0.064	0.316	0.0462614	Up_in_2D
AC104695.4	1.26545e-06	-2.35546	0.037	0.263	0.0463168	Up_in_2D
TMEM127	1.27529e-06	-1.9954	0.239	0.579	0.0466768	Up_in_2D
RAB22A	1.27729e-06	-1.13782	0.309	0.658	0.0467502	Up_in_2D
GPRIN3	1.28598e-06	-1.77676	0.186	0.553	0.047068	Up_in_2D
OSBPL1A	1.28701e-06	-1.91927	0.309	0.632	0.0471059	Up_in_2D
GBGT1	1.28861e-06	-2.0161	0.085	0.368	0.0471642	Up_in_2D
SYNE3	1.28861e-06	-3.22093	0.085	0.368	0.0471642	Up_in_2D
TBC1D16	1.30627e-06	-1.40767	0.287	0.632	0.0478107	Up_in_2D
OXSR1	1.31368e-06	-1.65301	0.282	0.605	0.0480822	Up_in_2D
ZNF789	1.31406e-06	-1.96495	0.117	0.421	0.0480959	Up_in_2D
MSR1	1.31855e-06	-1.40712	0.346	0.711	0.0482601	Up_in_2D
RAD18	1.31886e-06	-2.58202	0.085	0.368	0.0482717	Up_in_2D
CXCR4	1.32326e-06	-1.87751	0.069	0.342	0.0484325	Up_in_2D
KPNA4	1.34169e-06	-0.928495	0.324	0.684	0.0491071	Up_in_2D
LAMP1	1.345e-06	-1.49906	0.489	0.816	0.0492282	Up_in_2D
ZNF780B	1.3454e-06	-2.63604	0.09	0.368	0.0492429	Up_in_2D
AC139887.2	1.34583e-06	-2.5256	0.101	0.395	0.0492586	Up_in_2D
BMT2	1.35429e-06	-0.487658	0.133	0.474	0.0495683	Up_in_2D
HUWE1	1.35501e-06	-1.04151	0.367	0.737	0.0495948	Up_in_2D
TBL1X	1.35862e-06	-2.47202	0.223	0.579	0.0497269	Up_in_2D
ARHGAP5	1.36282e-06	-1.47599	0.356	0.711	0.0498805	Up_in_2D
WDFY4	1.36449e-06	-1.31185	0.149	0.5	0.0499419	Up_in_2D

## Sheet: Liver progenitor
Gene	p_val	avg_log2FC	pct.1	pct.2	p_val_adj	Direction
MT2A	3.23798e-60	1.38075	0.99	0.998	1.18513e-55	Up_in_3D
APOB	3.03084e-35	-2.07091	0.394	0.754	1.10932e-30	Up_in_2D
FTH1	8.12751e-31	0.817456	1	0.998	2.97475e-26	Up_in_3D
LGALS1	5.35299e-30	0.984192	0.958	0.793	1.95925e-25	Up_in_3D
MT1E	5.4623e-30	1.2057	0.856	0.577	1.99925e-25	Up_in_3D
FOS	2.21033e-27	3.08227	0.295	0.026	8.09001e-23	Up_in_3D
MT1G	7.55941e-26	1.81897	0.663	0.299	2.76682e-21	Up_in_3D
CRIP1	2.24635e-25	3.90581	0.269	0.021	8.22188e-21	Up_in_3D
TXN	3.63229e-24	0.898819	0.897	0.62	1.32946e-19	Up_in_3D
MALAT1	3.80559e-24	0.647686	0.997	0.989	1.39288e-19	Up_in_3D
TMSB4X	6.71794e-24	0.949334	0.946	0.927	2.45883e-19	Up_in_3D
PRSS3	3.75718e-23	4.19676	0.263	0.028	1.37517e-18	Up_in_3D
TNFRSF12A	7.90103e-23	1.76323	0.462	0.141	2.89185e-18	Up_in_3D
AKR1C3	9.44633e-23	1.62853	0.548	0.209	3.45745e-18	Up_in_3D
AKR1C2	1.33953e-22	1.9983	0.667	0.382	4.90283e-18	Up_in_3D
HMGA1	3.44246e-22	2.12819	0.42	0.122	1.25997e-17	Up_in_3D
UQCR10	4.09844e-22	1.32121	0.574	0.222	1.50007e-17	Up_in_3D
SLC25A5	6.62579e-22	1.52879	0.558	0.222	2.4251e-17	Up_in_3D
FTL	1.63746e-21	0.839381	0.997	1	5.99326e-17	Up_in_3D
S100A13	1.96546e-21	1.3569	0.522	0.184	7.19377e-17	Up_in_3D
MGP	3.28075e-21	1.50979	0.548	0.203	1.20079e-16	Up_in_3D
S100A16	4.54932e-21	1.41825	0.628	0.306	1.6651e-16	Up_in_3D
RPS27L	5.26485e-21	1.07973	0.75	0.476	1.92699e-16	Up_in_3D
S100A10	1.12972e-20	0.818746	0.888	0.688	4.13489e-16	Up_in_3D
PTGR1	1.2683e-20	1.31438	0.753	0.444	4.64212e-16	Up_in_3D
HPD	1.89352e-20	1.93473	0.439	0.145	6.93047e-16	Up_in_3D
BLVRB	1.95909e-20	1.61804	0.465	0.152	7.17047e-16	Up_in_3D
RPS15A	3.19003e-20	0.648731	0.929	0.624	1.16758e-15	Up_in_3D
VDAC2	3.30392e-20	1.24191	0.58	0.239	1.20927e-15	Up_in_3D
RBP4	6.66766e-20	1.39191	0.561	0.244	2.44043e-15	Up_in_3D
APOC3	6.95768e-20	1.54629	0.532	0.203	2.54658e-15	Up_in_3D
VIM	1.56337e-19	1.12423	0.888	0.716	5.72209e-15	Up_in_3D
IGFBP6	2.92302e-19	1.64382	0.372	0.096	1.06986e-14	Up_in_3D
DRAP1	5.79801e-19	1.47531	0.439	0.15	2.12213e-14	Up_in_3D
AKR1C1	9.95649e-19	1.31413	0.737	0.483	3.64417e-14	Up_in_3D
MT1M	1.04621e-18	1.75939	0.458	0.167	3.82924e-14	Up_in_3D
ATP5MF	1.06681e-18	1.07544	0.628	0.291	3.90463e-14	Up_in_3D
GSTO1	1.67678e-18	1.04525	0.654	0.338	6.1372e-14	Up_in_3D
NME2	1.77206e-18	0.784889	0.853	0.615	6.48591e-14	Up_in_3D
PRDX2	3.09977e-18	1.13158	0.497	0.19	1.13455e-13	Up_in_3D
RPL10	5.26412e-18	0.578845	0.946	0.782	1.92672e-13	Up_in_3D
ATF3	5.39749e-18	1.9133	0.269	0.047	1.97553e-13	Up_in_3D
COX5A	6.23393e-18	1.23896	0.538	0.229	2.28168e-13	Up_in_3D
RPS28	1.13563e-17	0.582745	0.958	0.833	4.15652e-13	Up_in_3D
RPL30	1.88387e-17	0.67998	0.91	0.684	6.89516e-13	Up_in_3D
RPL41	1.98536e-17	0.558727	0.978	0.87	7.26662e-13	Up_in_3D
CP	2.0504e-17	-1.80055	0.256	0.532	7.50467e-13	Up_in_2D
RPL12	3.0803e-17	0.643147	0.939	0.765	1.12742e-12	Up_in_3D
ID3	4.05043e-17	1.73643	0.327	0.083	1.4825e-12	Up_in_3D
RPL26	5.24256e-17	0.587476	0.933	0.748	1.91883e-12	Up_in_3D
MRPL13	7.46435e-17	1.46518	0.314	0.077	2.73203e-12	Up_in_3D
SRP14	7.62334e-17	0.790952	0.76	0.444	2.79022e-12	Up_in_3D
RPL29	9.51726e-17	0.68624	0.888	0.673	3.48341e-12	Up_in_3D
TP53I3	9.83894e-17	1.44819	0.324	0.083	3.60115e-12	Up_in_3D
NDUFB3	1.02162e-16	1.10546	0.426	0.145	3.73922e-12	Up_in_3D
TMEM158	1.7024e-16	3.37151	0.179	0.015	6.23096e-12	Up_in_3D
C19orf53	1.78295e-16	1.18828	0.449	0.158	6.52577e-12	Up_in_3D
HINT1	1.99699e-16	0.887302	0.715	0.425	7.3092e-12	Up_in_3D
RPS10	2.06203e-16	0.95443	0.696	0.397	7.54725e-12	Up_in_3D
RPS23	3.07177e-16	0.541179	0.955	0.786	1.1243e-11	Up_in_3D
COX7A2	4.52335e-16	0.98799	0.667	0.353	1.65559e-11	Up_in_3D
FGA	4.83885e-16	-1.10147	0.535	0.746	1.77107e-11	Up_in_2D
ATP5F1D	5.46444e-16	1.03176	0.622	0.314	2.00004e-11	Up_in_3D
RPS27A	5.84236e-16	0.512705	0.968	0.863	2.13836e-11	Up_in_3D
EIF1	7.33325e-16	0.721918	0.881	0.671	2.68404e-11	Up_in_3D
SRI	9.91917e-16	1.75389	0.343	0.105	3.63051e-11	Up_in_3D
MT1H	1.23078e-15	2.36154	0.26	0.056	4.50476e-11	Up_in_3D
COX8A	1.23285e-15	1.08211	0.583	0.284	4.51234e-11	Up_in_3D
GADD45GIP1	1.2736e-15	1.35909	0.429	0.165	4.66151e-11	Up_in_3D
SKP1	1.32442e-15	1.04819	0.641	0.346	4.8475e-11	Up_in_3D
S100A11	1.6636e-15	0.546429	0.881	0.697	6.08893e-11	Up_in_3D
FAU	1.93511e-15	0.717995	0.814	0.59	7.0827e-11	Up_in_3D
CYB5A	2.33286e-15	1.26591	0.503	0.229	8.5385e-11	Up_in_3D
SMDT1	2.57061e-15	1.71058	0.269	0.062	9.40869e-11	Up_in_3D
RPS7	3.20062e-15	0.613614	0.904	0.718	1.17146e-10	Up_in_3D
SDS	3.48225e-15	2.70277	0.189	0.024	1.27454e-10	Up_in_3D
BTF3	3.5235e-15	0.917755	0.651	0.34	1.28963e-10	Up_in_3D
S100A6	3.98664e-15	1.13165	0.913	0.87	1.45915e-10	Up_in_3D
RPS18	4.29238e-15	0.396136	0.974	0.859	1.57105e-10	Up_in_3D
RALA	4.69417e-15	1.65451	0.436	0.19	1.71811e-10	Up_in_3D
ALDH1A3	4.76156e-15	2.50726	0.218	0.038	1.74278e-10	Up_in_3D
ADIRF	6.01661e-15	1.46106	0.218	0.036	2.20214e-10	Up_in_3D
GSTA1	7.45315e-15	1.77976	0.317	0.094	2.72793e-10	Up_in_3D
LXN	9.61221e-15	2.78443	0.202	0.032	3.51817e-10	Up_in_3D
RPL27	1.19182e-14	0.508662	0.885	0.632	4.36217e-10	Up_in_3D
DCTN3	1.27137e-14	1.22799	0.317	0.092	4.65335e-10	Up_in_3D
COX6C	1.32025e-14	0.911469	0.651	0.346	4.83223e-10	Up_in_3D
IGFBP2	1.38984e-14	1.64879	0.426	0.19	5.08695e-10	Up_in_3D
GAPDH	1.72278e-14	0.484421	0.955	0.827	6.30555e-10	Up_in_3D
AK1	1.99531e-14	1.27627	0.314	0.092	7.30304e-10	Up_in_3D
NDUFB4	2.34128e-14	0.981113	0.503	0.226	8.56934e-10	Up_in_3D
FOSB	2.72692e-14	4.08397	0.131	0.004	9.98078e-10	Up_in_3D
NBL1	2.89345e-14	1.5506	0.215	0.038	1.05903e-09	Up_in_3D
NDUFA7	2.97315e-14	1.19262	0.34	0.107	1.0882e-09	Up_in_3D
ITGB1	3.03534e-14	-1.05474	0.542	0.733	1.11097e-09	Up_in_2D
ECHS1	3.09756e-14	1.04234	0.407	0.147	1.13374e-09	Up_in_3D
REXO2	3.25187e-14	0.916655	0.449	0.179	1.19022e-09	Up_in_3D
MRPL36	3.41989e-14	1.76792	0.279	0.077	1.25171e-09	Up_in_3D
UQCRQ	3.59413e-14	0.839413	0.715	0.442	1.31549e-09	Up_in_3D
RPL32	3.74984e-14	0.484446	0.952	0.799	1.37248e-09	Up_in_3D
SF3B5	4.04303e-14	1.22394	0.375	0.135	1.47979e-09	Up_in_3D
ID4	4.27994e-14	2.80541	0.154	0.013	1.5665e-09	Up_in_3D
RAC2	4.48989e-14	2.02741	0.218	0.043	1.64335e-09	Up_in_3D
CHCHD10	4.82744e-14	1.06764	0.484	0.214	1.76689e-09	Up_in_3D
OCIAD2	5.22863e-14	1.16047	0.494	0.222	1.91373e-09	Up_in_3D
RPL14	5.51068e-14	0.559285	0.894	0.709	2.01696e-09	Up_in_3D
DNPH1	5.87042e-14	1.38463	0.337	0.111	2.14863e-09	Up_in_3D
C1QBP	6.8619e-14	1.03488	0.417	0.158	2.51152e-09	Up_in_3D
COX7B	7.74194e-14	0.866103	0.59	0.301	2.83363e-09	Up_in_3D
SVIP	9.35951e-14	1.51712	0.263	0.066	3.42567e-09	Up_in_3D
ATP5F1C	1.00159e-13	1.00906	0.442	0.182	3.66591e-09	Up_in_3D
NDUFAB1	1.34724e-13	1.01914	0.401	0.15	4.93102e-09	Up_in_3D
RGS4	1.39346e-13	2.16538	0.17	0.021	5.10019e-09	Up_in_3D
MRPS24	1.48276e-13	1.25816	0.369	0.135	5.42704e-09	Up_in_3D
RPS12	1.51829e-13	0.344851	0.987	0.848	5.55709e-09	Up_in_3D
SH3BGRL3	1.53922e-13	0.874773	0.689	0.451	5.63369e-09	Up_in_3D
ATP5MG	1.56657e-13	0.856552	0.647	0.357	5.73381e-09	Up_in_3D
MRPS34	1.64748e-13	1.24955	0.353	0.122	6.02996e-09	Up_in_3D
ATP5MD	1.7471e-13	0.800214	0.699	0.434	6.39456e-09	Up_in_3D
HEBP2	1.89343e-13	1.0407	0.378	0.139	6.93013e-09	Up_in_3D
NACA	1.98086e-13	0.580559	0.84	0.596	7.25015e-09	Up_in_3D
ID1	1.99656e-13	1.71584	0.212	0.041	7.3076e-09	Up_in_3D
NDUFA12	2.0799e-13	0.970101	0.34	0.113	7.61263e-09	Up_in_3D
COPS5	2.09121e-13	1.81721	0.221	0.047	7.65404e-09	Up_in_3D
RPL15	2.35888e-13	0.511781	0.926	0.735	8.63374e-09	Up_in_3D
COX14	2.51828e-13	1.11271	0.317	0.1	9.21715e-09	Up_in_3D
NIT2	2.52899e-13	1.35999	0.25	0.062	9.25637e-09	Up_in_3D
APRT	2.67698e-13	0.918344	0.535	0.246	9.79803e-09	Up_in_3D
RPS15	2.80899e-13	0.525408	0.913	0.692	1.02812e-08	Up_in_3D
RBIS	2.85489e-13	1.12514	0.359	0.128	1.04492e-08	Up_in_3D
ELOB	3.32905e-13	0.718434	0.686	0.385	1.21847e-08	Up_in_3D
RPL11	3.80017e-13	0.455212	0.949	0.78	1.3909e-08	Up_in_3D
GLRX2	3.80788e-13	1.80004	0.221	0.049	1.39372e-08	Up_in_3D
PSMA5	4.078e-13	1.08783	0.381	0.145	1.49259e-08	Up_in_3D
IGFBP4	4.76615e-13	1.27011	0.468	0.233	1.74446e-08	Up_in_3D
RPS19	4.78817e-13	0.389234	0.971	0.878	1.75252e-08	Up_in_3D
MRPL15	5.18364e-13	1.7078	0.26	0.073	1.89726e-08	Up_in_3D
SUMO2	5.54004e-13	0.857681	0.522	0.261	2.02771e-08	Up_in_3D
TIMM10	5.59113e-13	1.57679	0.221	0.049	2.04641e-08	Up_in_3D
CIB1	5.94384e-13	1.06923	0.436	0.19	2.17551e-08	Up_in_3D
NDUFB2	6.75278e-13	0.865837	0.583	0.308	2.47159e-08	Up_in_3D
ANXA1	7.59209e-13	0.928427	0.532	0.265	2.77878e-08	Up_in_3D
DYNLT1	7.78862e-13	0.92452	0.458	0.199	2.85071e-08	Up_in_3D
RPL36	7.95701e-13	0.446433	0.907	0.707	2.91234e-08	Up_in_3D
KRT10	8.69304e-13	1.28823	0.34	0.122	3.18174e-08	Up_in_3D
MT1X	9.39306e-13	0.758694	0.705	0.453	3.43795e-08	Up_in_3D
MICOS10	1.12497e-12	0.950031	0.532	0.259	4.1175e-08	Up_in_3D
RPS13	1.2408e-12	0.507309	0.891	0.716	4.54144e-08	Up_in_3D
ATP5MC3	1.33499e-12	0.886024	0.596	0.321	4.88619e-08	Up_in_3D
DHRS3	1.47076e-12	1.86026	0.196	0.038	5.38313e-08	Up_in_3D
GSTK1	1.54562e-12	1.44126	0.279	0.083	5.65711e-08	Up_in_3D
RPA3	1.67494e-12	1.65633	0.205	0.043	6.13043e-08	Up_in_3D
HHIP-AS1	1.72963e-12	4.79449	0.115	0.004	6.33062e-08	Up_in_3D
NME1	1.92822e-12	0.849494	0.449	0.192	7.05749e-08	Up_in_3D
COX5B	2.24922e-12	0.8297	0.577	0.31	8.23237e-08	Up_in_3D
EEF1B2	2.55027e-12	0.51199	0.801	0.545	9.33426e-08	Up_in_3D
SSBP1	2.69598e-12	1.00108	0.446	0.199	9.86754e-08	Up_in_3D
IFI27L2	2.94406e-12	0.782447	0.317	0.103	1.07756e-07	Up_in_3D
RPS27	3.14061e-12	0.403515	0.933	0.744	1.1495e-07	Up_in_3D
CAV2	3.26895e-12	1.11895	0.369	0.141	1.19647e-07	Up_in_3D
PHPT1	3.45244e-12	0.835456	0.5	0.235	1.26363e-07	Up_in_3D
SELENOH	3.49535e-12	1.00099	0.407	0.169	1.27933e-07	Up_in_3D
MRPS12	3.75394e-12	1.51151	0.279	0.088	1.37398e-07	Up_in_3D
RPL7A	4.15999e-12	0.46059	0.913	0.776	1.5226e-07	Up_in_3D
CIRBP	5.72282e-12	1.07402	0.272	0.083	2.09461e-07	Up_in_3D
RPL19	5.77606e-12	0.457753	0.933	0.744	2.1141e-07	Up_in_3D
EIF5A	5.79716e-12	0.860492	0.583	0.316	2.12182e-07	Up_in_3D
LDHA	5.99273e-12	0.687289	0.676	0.412	2.1934e-07	Up_in_3D
NDUFB11	6.38861e-12	0.906602	0.439	0.192	2.3383e-07	Up_in_3D
NDUFB10	6.96192e-12	0.787964	0.452	0.205	2.54813e-07	Up_in_3D
POLR2L	7.2189e-12	0.685644	0.673	0.408	2.64219e-07	Up_in_3D
PSMA2	7.25429e-12	0.852043	0.439	0.194	2.65514e-07	Up_in_3D
APOC1	8.34179e-12	0.914551	0.571	0.312	3.05318e-07	Up_in_3D
UBB	8.79007e-12	0.724666	0.606	0.335	3.21725e-07	Up_in_3D
TMA7	8.88812e-12	0.717785	0.647	0.363	3.25314e-07	Up_in_3D
METRN	9.31062e-12	0.97402	0.295	0.096	3.40778e-07	Up_in_3D
H3F3B	9.52151e-12	0.692666	0.609	0.335	3.48497e-07	Up_in_3D
SPTBN1	9.66521e-12	-1.39148	0.308	0.509	3.53756e-07	Up_in_2D
RPL28	1.05039e-11	0.395546	0.965	0.808	3.84453e-07	Up_in_3D
MDH2	1.05402e-11	0.925436	0.423	0.188	3.85782e-07	Up_in_3D
RHOD	1.06516e-11	1.47214	0.295	0.1	3.89858e-07	Up_in_3D
MSRB2	1.12638e-11	1.109	0.276	0.085	4.12265e-07	Up_in_3D
RPS3	1.28225e-11	0.414347	0.901	0.677	4.69316e-07	Up_in_3D
MRPL57	1.28395e-11	1.15895	0.288	0.096	4.69939e-07	Up_in_3D
CMC1	1.28575e-11	1.4652	0.218	0.053	4.70596e-07	Up_in_3D
ITPA	1.29831e-11	1.16264	0.224	0.058	4.75193e-07	Up_in_3D
BTF3L4	1.31637e-11	1.91834	0.205	0.049	4.81804e-07	Up_in_3D
DIRAS3	1.43159e-11	4.20308	0.119	0.009	5.23977e-07	Up_in_3D
PNRC1	1.45666e-11	0.978953	0.423	0.186	5.33152e-07	Up_in_3D
H3F3A	1.48907e-11	0.635841	0.683	0.402	5.45014e-07	Up_in_3D
GAMT	1.52205e-11	1.11586	0.266	0.081	5.57085e-07	Up_in_3D
SELENOW	1.72242e-11	0.650004	0.5	0.233	6.30424e-07	Up_in_3D
CCDC90B	1.75528e-11	1.2104	0.269	0.083	6.4245e-07	Up_in_3D
RPL24	1.77511e-11	0.495962	0.869	0.684	6.49709e-07	Up_in_3D
PYCARD	1.82986e-11	1.06295	0.234	0.062	6.69745e-07	Up_in_3D
RHEB	1.88325e-11	0.758741	0.353	0.135	6.89289e-07	Up_in_3D
UQCR11	1.95622e-11	0.65353	0.657	0.378	7.15997e-07	Up_in_3D
PSMA3	1.97994e-11	0.828739	0.356	0.137	7.24678e-07	Up_in_3D
RPL35A	2.33197e-11	0.469549	0.891	0.731	8.53524e-07	Up_in_3D
GNG5	2.5371e-11	0.71742	0.554	0.284	9.28602e-07	Up_in_3D
MYDGF	2.63251e-11	1.02469	0.433	0.209	9.63524e-07	Up_in_3D
LRRC75A	2.86417e-11	1.34502	0.237	0.066	1.04831e-06	Up_in_3D
DDT	3.00588e-11	0.848601	0.51	0.254	1.10018e-06	Up_in_3D
CITED2	3.03054e-11	1.53822	0.189	0.041	1.10921e-06	Up_in_3D
MRPS21	3.15464e-11	0.752248	0.442	0.199	1.15463e-06	Up_in_3D
GPX4	3.19332e-11	0.739778	0.686	0.417	1.16879e-06	Up_in_3D
NDUFS4	3.21468e-11	1.12446	0.311	0.111	1.1766e-06	Up_in_3D
NDUFB1	3.84932e-11	0.697855	0.436	0.199	1.40889e-06	Up_in_3D
TMEM256	3.85064e-11	1.01996	0.327	0.124	1.40937e-06	Up_in_3D
ISCU	3.86918e-11	0.760727	0.324	0.115	1.41616e-06	Up_in_3D
SIGIRR	3.96956e-11	1.24857	0.231	0.064	1.4529e-06	Up_in_3D
CST3	4.00454e-11	0.773303	0.567	0.312	1.4657e-06	Up_in_3D
SNRNP25	4.4029e-11	2.02443	0.173	0.034	1.61151e-06	Up_in_3D
DBI	4.42583e-11	0.734308	0.654	0.38	1.6199e-06	Up_in_3D
MXD4	4.4494e-11	1.03957	0.298	0.105	1.62852e-06	Up_in_3D
NDUFA1	4.66856e-11	0.719182	0.535	0.271	1.70874e-06	Up_in_3D
UBL5	4.8015e-11	0.583121	0.615	0.318	1.7574e-06	Up_in_3D
RPS2	4.89837e-11	0.373634	0.974	0.868	1.79285e-06	Up_in_3D
PRDX6	5.06069e-11	0.591267	0.612	0.333	1.85226e-06	Up_in_3D
RPS21	5.07703e-11	0.435874	0.901	0.752	1.85824e-06	Up_in_3D
PSMB6	5.08293e-11	0.677949	0.429	0.188	1.8604e-06	Up_in_3D
FXYD5	5.75315e-11	1.28127	0.256	0.081	2.10571e-06	Up_in_3D
MZT2A	5.91579e-11	1.14126	0.321	0.12	2.16524e-06	Up_in_3D
YWHAE	6.13661e-11	0.800004	0.554	0.31	2.24606e-06	Up_in_3D
PGLS	6.19447e-11	0.767169	0.378	0.156	2.26724e-06	Up_in_3D
SYF2	6.20408e-11	1.16597	0.311	0.111	2.27075e-06	Up_in_3D
POLR2K	6.52444e-11	1.09831	0.25	0.077	2.38801e-06	Up_in_3D
TCEAL8	6.63276e-11	0.90992	0.234	0.066	2.42765e-06	Up_in_3D
PARK7	7.13437e-11	0.78459	0.571	0.318	2.61125e-06	Up_in_3D
SELENOK	7.37026e-11	1.13983	0.279	0.094	2.69759e-06	Up_in_3D
RPL8	7.72803e-11	0.441557	0.913	0.763	2.82854e-06	Up_in_3D
THOC7	7.97332e-11	0.93996	0.353	0.141	2.91832e-06	Up_in_3D
TMEM208	8.19708e-11	1.05619	0.276	0.092	3.00021e-06	Up_in_3D
SLIRP	8.37156e-11	0.840819	0.478	0.235	3.06407e-06	Up_in_3D
ENO3	8.97503e-11	3.56116	0.106	0.006	3.28495e-06	Up_in_3D
UBA52	9.0112e-11	0.46904	0.875	0.652	3.29819e-06	Up_in_3D
ADRM1	9.68831e-11	0.853814	0.285	0.098	3.54602e-06	Up_in_3D
RAB34	9.7106e-11	1.48034	0.196	0.047	3.55418e-06	Up_in_3D
NDUFS5	1.01135e-10	0.598472	0.673	0.429	3.70164e-06	Up_in_3D
RPL22L1	1.05689e-10	0.870068	0.481	0.252	3.86834e-06	Up_in_3D
ALB	1.06425e-10	-0.608205	0.881	0.964	3.89528e-06	Up_in_2D
NINJ1	1.09802e-10	1.60581	0.208	0.056	4.01885e-06	Up_in_3D
SCAND1	1.11486e-10	1.04352	0.304	0.111	4.08051e-06	Up_in_3D
CLIC1	1.11804e-10	0.78456	0.622	0.38	4.09214e-06	Up_in_3D
PTRHD1	1.1252e-10	1.25696	0.244	0.075	4.11835e-06	Up_in_3D
RPS19BP1	1.1352e-10	1.16321	0.295	0.107	4.15495e-06	Up_in_3D
EIF3K	1.17683e-10	0.866952	0.513	0.278	4.30732e-06	Up_in_3D
SGK1	1.2076e-10	1.89864	0.173	0.036	4.41992e-06	Up_in_3D
NOP10	1.21861e-10	0.77873	0.465	0.22	4.46023e-06	Up_in_3D
CLTB	1.24665e-10	0.991564	0.372	0.162	4.56285e-06	Up_in_3D
CD99	1.25493e-10	0.699178	0.49	0.241	4.59318e-06	Up_in_3D
SMIM26	1.26037e-10	1.38628	0.256	0.085	4.61309e-06	Up_in_3D
TAF10	1.32329e-10	1.0005	0.33	0.13	4.84336e-06	Up_in_3D
RPL18	1.35293e-10	0.451052	0.856	0.658	4.95186e-06	Up_in_3D
SNRPB2	1.37956e-10	0.901613	0.317	0.12	5.04935e-06	Up_in_3D
CTSB	1.42132e-10	-1.35919	0.349	0.528	5.20218e-06	Up_in_2D
NUPR1	1.44408e-10	0.736299	0.522	0.284	5.28549e-06	Up_in_3D
CRIP2	1.48511e-10	1.06821	0.199	0.049	5.43564e-06	Up_in_3D
GLRX3	1.51181e-10	0.94446	0.285	0.103	5.53336e-06	Up_in_3D
EIF1B	1.52346e-10	1.17728	0.247	0.077	5.576e-06	Up_in_3D
RPLP1	1.58309e-10	0.290774	0.987	0.917	5.79427e-06	Up_in_3D
HPF1	1.66609e-10	1.77673	0.163	0.032	6.09806e-06	Up_in_3D
ARL6IP4	1.69849e-10	0.658732	0.471	0.224	6.21663e-06	Up_in_3D
HIST1H4C	1.74406e-10	1.05991	0.288	0.103	6.38345e-06	Up_in_3D
NDUFS7	1.76383e-10	1.02219	0.298	0.109	6.45581e-06	Up_in_3D
MRPL43	2.09911e-10	1.40517	0.253	0.085	7.68294e-06	Up_in_3D
VPS28	2.11037e-10	1.11342	0.317	0.126	7.72417e-06	Up_in_3D
MRPS15	2.15258e-10	1.15166	0.327	0.13	7.87864e-06	Up_in_3D
PSMA6	2.17258e-10	0.991629	0.42	0.199	7.95186e-06	Up_in_3D
CHURC1	2.20644e-10	0.790771	0.34	0.132	8.07578e-06	Up_in_3D
ATP6V1G1	2.48167e-10	0.662564	0.458	0.222	9.08314e-06	Up_in_3D
ANAPC16	2.54204e-10	0.988766	0.33	0.132	9.30412e-06	Up_in_3D
MT1F	2.56744e-10	1.50327	0.186	0.045	9.39708e-06	Up_in_3D
CACYBP	2.6559e-10	0.984768	0.247	0.079	9.72084e-06	Up_in_3D
BAX	2.78074e-10	0.794441	0.356	0.143	1.01778e-05	Up_in_3D
HSPE1	2.85764e-10	0.710555	0.529	0.28	1.04592e-05	Up_in_3D
BLOC1S2	2.89876e-10	1.29106	0.221	0.064	1.06097e-05	Up_in_3D
COPE	2.96569e-10	0.776921	0.433	0.201	1.08547e-05	Up_in_3D
LENG1	3.01172e-10	3.19777	0.112	0.011	1.10232e-05	Up_in_3D
LARP6	3.05508e-10	1.66238	0.221	0.066	1.11819e-05	Up_in_3D
NDUFS8	3.14554e-10	0.777174	0.346	0.139	1.1513e-05	Up_in_3D
NDUFC1	3.15874e-10	0.765274	0.372	0.156	1.15613e-05	Up_in_3D
IL18	3.16179e-10	1.47021	0.317	0.13	1.15725e-05	Up_in_3D
KRT7	3.26476e-10	0.701027	0.663	0.436	1.19493e-05	Up_in_3D
MRPL27	3.31264e-10	0.788015	0.279	0.098	1.21246e-05	Up_in_3D
CHCHD2	3.32782e-10	0.480459	0.718	0.459	1.21801e-05	Up_in_3D
RACK1	3.34207e-10	0.489514	0.865	0.671	1.22323e-05	Up_in_3D
RPL10A	3.59955e-10	0.4792	0.843	0.66	1.31747e-05	Up_in_3D
KRT18	3.60596e-10	0.63516	0.881	0.765	1.31982e-05	Up_in_3D
NDUFV2	3.6171e-10	0.777654	0.51	0.282	1.3239e-05	Up_in_3D
ZSWIM7	3.80518e-10	1.32052	0.16	0.032	1.39273e-05	Up_in_3D
CTSC	3.90771e-10	1.2701	0.304	0.12	1.43026e-05	Up_in_3D
RPL36AL	3.91464e-10	0.659879	0.641	0.4	1.4328e-05	Up_in_3D
URM1	3.94358e-10	1.74573	0.183	0.045	1.44339e-05	Up_in_3D
RRAGA	4.05352e-10	1.29491	0.218	0.064	1.48363e-05	Up_in_3D
MALL	4.16085e-10	1.71013	0.163	0.034	1.52291e-05	Up_in_3D
STRAP	4.21372e-10	0.69893	0.378	0.165	1.54226e-05	Up_in_3D
TIMM13	4.21593e-10	0.905339	0.359	0.154	1.54307e-05	Up_in_3D
MRPL41	4.29931e-10	0.881874	0.381	0.171	1.57359e-05	Up_in_3D
UXT	4.38122e-10	0.811699	0.346	0.141	1.60357e-05	Up_in_3D
LRMDA	4.39027e-10	1.64678	0.237	0.077	1.60688e-05	Up_in_3D
MRPS23	4.50042e-10	1.50758	0.234	0.075	1.6472e-05	Up_in_3D
DANCR	4.65705e-10	1.31607	0.189	0.047	1.70453e-05	Up_in_3D
PFDN2	4.66418e-10	0.896976	0.346	0.143	1.70714e-05	Up_in_3D
SNU13	4.68256e-10	0.847839	0.413	0.188	1.71386e-05	Up_in_3D
LAMTOR5	4.73191e-10	0.750199	0.413	0.188	1.73193e-05	Up_in_3D
SNHG8	4.73584e-10	1.01938	0.33	0.135	1.73337e-05	Up_in_3D
NPC2	4.91927e-10	0.84415	0.397	0.177	1.8005e-05	Up_in_3D
DCXR	4.9736e-10	1.43409	0.234	0.075	1.82039e-05	Up_in_3D
MRPS36	5.1597e-10	0.666089	0.272	0.094	1.8885e-05	Up_in_3D
NDUFAF8	5.3293e-10	0.939346	0.343	0.143	1.95058e-05	Up_in_3D
AKR1B10	5.59986e-10	1.5123	0.269	0.1	2.0496e-05	Up_in_3D
DCBLD2	5.74754e-10	1.07903	0.327	0.135	2.10366e-05	Up_in_3D
PDCD5	5.9145e-10	0.719115	0.503	0.259	2.16476e-05	Up_in_3D
GALK1	5.98734e-10	1.63784	0.189	0.049	2.19143e-05	Up_in_3D
RPS5	6.18878e-10	0.44874	0.846	0.605	2.26516e-05	Up_in_3D
NBDY	6.26181e-10	0.949879	0.25	0.083	2.29189e-05	Up_in_3D
SEC11C	6.33188e-10	1.09875	0.304	0.12	2.31753e-05	Up_in_3D
SEM1	6.67279e-10	0.612779	0.5	0.259	2.44231e-05	Up_in_3D
COX6B1	6.79765e-10	0.618707	0.654	0.387	2.48801e-05	Up_in_3D
LBP	7.12158e-10	-1.5929	0.215	0.406	2.60657e-05	Up_in_2D
CUTA	7.22779e-10	0.729059	0.381	0.165	2.64544e-05	Up_in_3D
DECR1	7.59755e-10	1.46322	0.282	0.107	2.78078e-05	Up_in_3D
STMP1	7.67817e-10	0.59713	0.343	0.143	2.81029e-05	Up_in_3D
RAB27B	8.05325e-10	1.5302	0.17	0.038	2.94757e-05	Up_in_3D
LSM3	9.02937e-10	0.990211	0.308	0.122	3.30484e-05	Up_in_3D
MRPS7	9.04121e-10	1.12373	0.26	0.092	3.30917e-05	Up_in_3D
COMMD4	9.21906e-10	0.975369	0.208	0.06	3.37427e-05	Up_in_3D
SNX3	9.28529e-10	0.912054	0.474	0.25	3.39851e-05	Up_in_3D
RBP5	9.46827e-10	2.20331	0.119	0.015	3.46548e-05	Up_in_3D
POLR2J	9.48799e-10	1.15343	0.276	0.103	3.4727e-05	Up_in_3D
UBE2J2	9.59406e-10	1.65458	0.176	0.043	3.51152e-05	Up_in_3D
PRELID1	9.69846e-10	0.717297	0.542	0.288	3.54973e-05	Up_in_3D
ALDH2	9.77807e-10	1.16239	0.298	0.118	3.57887e-05	Up_in_3D
PFDN4	9.87953e-10	1.23595	0.234	0.075	3.61601e-05	Up_in_3D
C20orf27	1.02705e-09	1.32951	0.138	0.024	3.7591e-05	Up_in_3D
DTD1	1.06311e-09	1.34773	0.196	0.053	3.8911e-05	Up_in_3D
PFN1	1.35263e-09	0.55798	0.817	0.626	4.95075e-05	Up_in_3D
POMP	1.42112e-09	0.444614	0.635	0.37	5.20142e-05	Up_in_3D
SYAP1	1.46212e-09	0.777194	0.304	0.122	5.35152e-05	Up_in_3D
APOA1	1.55364e-09	1.01467	0.279	0.103	5.68648e-05	Up_in_3D
TPGS1	1.61937e-09	1.30213	0.196	0.056	5.92705e-05	Up_in_3D
RNH1	1.62529e-09	0.722085	0.375	0.173	5.94871e-05	Up_in_3D
NDUFA4	1.70495e-09	0.543513	0.721	0.455	6.2403e-05	Up_in_3D
NDUFS6	1.75101e-09	0.691372	0.452	0.222	6.40888e-05	Up_in_3D
PRDX1	1.84522e-09	0.59242	0.747	0.553	6.75368e-05	Up_in_3D
SNF8	1.86474e-09	0.856948	0.308	0.122	6.82513e-05	Up_in_3D
COPS9	1.87954e-09	0.720268	0.455	0.226	6.87931e-05	Up_in_3D
TWF2	1.92429e-09	1.32803	0.205	0.06	7.0431e-05	Up_in_3D
RIDA	1.95946e-09	1.35699	0.231	0.077	7.17181e-05	Up_in_3D
ATP5IF1	1.98239e-09	0.704489	0.503	0.265	7.25574e-05	Up_in_3D
LACTB2	1.99868e-09	0.951365	0.196	0.053	7.31537e-05	Up_in_3D
TOMM7	2.04848e-09	0.558188	0.587	0.329	7.49766e-05	Up_in_3D
MRPS11	2.05311e-09	1.84197	0.163	0.038	7.51457e-05	Up_in_3D
ARMC10	2.06022e-09	1.68186	0.176	0.045	7.54061e-05	Up_in_3D
PDCD6	2.06241e-09	0.768605	0.279	0.105	7.54864e-05	Up_in_3D
MRPL18	2.07948e-09	1.12015	0.253	0.09	7.6111e-05	Up_in_3D
PSD3	2.104e-09	1.18382	0.269	0.1	7.70087e-05	Up_in_3D
GRHPR	2.12887e-09	0.650367	0.298	0.115	7.79186e-05	Up_in_3D
RPS24	2.13352e-09	0.338768	0.933	0.84	7.80891e-05	Up_in_3D
SNCG	2.15055e-09	1.09233	0.212	0.064	7.87123e-05	Up_in_3D
PDAP1	2.16512e-09	0.582816	0.356	0.154	7.92456e-05	Up_in_3D
RER1	2.2093e-09	0.770422	0.34	0.145	8.08626e-05	Up_in_3D
ETFB	2.23973e-09	0.796492	0.481	0.254	8.19764e-05	Up_in_3D
KLF4	2.31422e-09	1.75363	0.138	0.026	8.47028e-05	Up_in_3D
TXNL1	2.34376e-09	0.694012	0.301	0.118	8.5784e-05	Up_in_3D
UBE2I	2.43459e-09	0.63288	0.298	0.115	8.91085e-05	Up_in_3D
JPT1	2.45755e-09	0.712268	0.442	0.22	8.99488e-05	Up_in_3D
HAX1	2.49227e-09	1.23586	0.228	0.075	9.12196e-05	Up_in_3D
RNF7	2.52256e-09	0.812345	0.353	0.154	9.23283e-05	Up_in_3D
CAVIN3	2.55388e-09	0.683494	0.269	0.096	9.34747e-05	Up_in_3D
ACTA2	2.81091e-09	-2.70756	0.205	0.37	0.000102882	Up_in_2D
NDUFB8	2.83587e-09	0.588685	0.41	0.192	0.000103796	Up_in_3D
GFPT2	2.89439e-09	2.33548	0.109	0.013	0.000105938	Up_in_3D
TMEM14C	2.93921e-09	0.678824	0.439	0.22	0.000107578	Up_in_3D
MYL12B	2.98995e-09	0.44485	0.808	0.541	0.000109435	Up_in_3D
GPX2	3.13666e-09	1.19188	0.288	0.118	0.000114805	Up_in_3D
ACTG1	3.15862e-09	0.483825	0.904	0.885	0.000115609	Up_in_3D
C16orf74	3.20882e-09	3.66079	0.112	0.015	0.000117446	Up_in_3D
RPL37	3.31177e-09	0.225258	0.946	0.818	0.000121214	Up_in_3D
NELFE	3.40551e-09	1.23028	0.202	0.06	0.000124645	Up_in_3D
KNOP1	3.43151e-09	1.9668	0.16	0.038	0.000125597	Up_in_3D
CRYAB	3.52916e-09	0.966199	0.285	0.111	0.000129171	Up_in_3D
MTHFS	3.58141e-09	2.04732	0.183	0.051	0.000131083	Up_in_3D
MEIS1	3.70647e-09	2.713	0.103	0.011	0.000135661	Up_in_3D
TMEM14B	3.78002e-09	0.656034	0.343	0.145	0.000138352	Up_in_3D
RGS10	3.82606e-09	2.28386	0.122	0.019	0.000140038	Up_in_3D
FCGRT	3.83324e-09	1.33674	0.17	0.043	0.0001403	Up_in_3D
VAPA	3.94653e-09	0.722312	0.353	0.156	0.000144447	Up_in_3D
H2AFZ	3.97779e-09	0.690972	0.365	0.165	0.000145591	Up_in_3D
CSTB	4.076e-09	0.609773	0.596	0.342	0.000149186	Up_in_3D
RPP21	4.111e-09	1.59572	0.16	0.038	0.000150467	Up_in_3D
CDA	4.36726e-09	1.82001	0.179	0.049	0.000159846	Up_in_3D
MIF	4.42384e-09	0.428012	0.849	0.662	0.000161917	Up_in_3D
UBXN1	4.45121e-09	0.91167	0.314	0.132	0.000162919	Up_in_3D
SNRPE	4.46434e-09	0.660806	0.391	0.179	0.000163399	Up_in_3D
MRPS18B	4.58438e-09	0.90695	0.189	0.053	0.000167793	Up_in_3D
HSBP1	4.6156e-09	0.678501	0.449	0.231	0.000168936	Up_in_3D
ECHDC2	4.69814e-09	1.15199	0.205	0.062	0.000171957	Up_in_3D
NUDT2	4.72016e-09	1.14027	0.144	0.03	0.000172762	Up_in_3D
NEAT1	4.73605e-09	0.384408	0.647	0.395	0.000173344	Up_in_3D
NDUFA2	4.86383e-09	0.847451	0.333	0.145	0.000178021	Up_in_3D
TAGLN	4.97383e-09	-1.8531	0.369	0.521	0.000182047	Up_in_2D
PEMT	5.02238e-09	3.86074	0.106	0.013	0.000183824	Up_in_3D
SNHG29	5.04855e-09	0.419857	0.74	0.481	0.000184782	Up_in_3D
FAM89B	5.11141e-09	1.43355	0.176	0.047	0.000187083	Up_in_3D
MRPL34	5.27683e-09	0.836602	0.244	0.085	0.000193137	Up_in_3D
TMEM258	5.44582e-09	0.711823	0.433	0.216	0.000199323	Up_in_3D
ZNF428	5.57709e-09	0.938379	0.208	0.064	0.000204127	Up_in_3D
PPP1R14B	5.69007e-09	0.630421	0.59	0.37	0.000208262	Up_in_3D
GABARAPL2	5.84081e-09	0.94814	0.295	0.118	0.00021378	Up_in_3D
BLOC1S1	5.86365e-09	0.874179	0.324	0.139	0.000214615	Up_in_3D
CFL1	6.02836e-09	0.477732	0.811	0.594	0.000220644	Up_in_3D
KXD1	6.10399e-09	1.29798	0.179	0.049	0.000223412	Up_in_3D
EIF2S2	6.21863e-09	0.67252	0.542	0.316	0.000227608	Up_in_3D
COQ10B	6.34861e-09	1.85689	0.138	0.028	0.000232366	Up_in_3D
MMADHC	6.59463e-09	1.0897	0.24	0.085	0.00024137	Up_in_3D
AC022613.1	6.87274e-09	1.60535	0.115	0.017	0.000251549	Up_in_3D
RPL18A	7.06697e-09	0.296912	0.926	0.774	0.000258658	Up_in_3D
MT-ND6	7.16864e-09	-2.03393	0.292	0.427	0.000262379	Up_in_2D
YBX1	7.17222e-09	0.448995	0.821	0.607	0.00026251	Up_in_3D
SPAG7	7.20531e-09	1.06658	0.196	0.058	0.000263721	Up_in_3D
NAV2	7.23459e-09	0.958012	0.33	0.154	0.000264793	Up_in_3D
EMC6	7.31291e-09	0.977098	0.24	0.085	0.00026766	Up_in_3D
STK19	7.42929e-09	2.74313	0.119	0.019	0.000271919	Up_in_3D
SUPT4H1	7.45505e-09	1.26212	0.192	0.058	0.000272862	Up_in_3D
MICOS13	7.56141e-09	0.746561	0.388	0.182	0.000276755	Up_in_3D
RAB8A	7.88766e-09	1.4733	0.192	0.058	0.000288696	Up_in_3D
PSMB5	8.12066e-09	0.648208	0.426	0.209	0.000297224	Up_in_3D
COMT	8.19702e-09	0.795979	0.266	0.1	0.000300019	Up_in_3D
ARPC1B	8.38531e-09	0.698426	0.596	0.389	0.000306911	Up_in_3D
CKS1B	8.59931e-09	1.13978	0.154	0.036	0.000314743	Up_in_3D
NPM1	8.70729e-09	0.484316	0.744	0.53	0.000318695	Up_in_3D
TIMM8B	8.80008e-09	0.530439	0.34	0.145	0.000322092	Up_in_3D
NUDT16L1	8.83961e-09	2.05938	0.128	0.024	0.000323538	Up_in_3D
TRIR	8.86345e-09	0.859338	0.404	0.203	0.000324411	Up_in_3D
SNX17	8.97833e-09	1.42529	0.199	0.062	0.000328616	Up_in_3D
PRPF31	9.16173e-09	1.96239	0.144	0.032	0.000335328	Up_in_3D
MED10	9.47628e-09	0.762737	0.215	0.068	0.000346841	Up_in_3D
S100A4	9.51007e-09	1.16513	0.218	0.073	0.000348078	Up_in_3D
TGFBI	9.64337e-09	0.752809	0.385	0.19	0.000352957	Up_in_3D
CENPX	9.69557e-09	0.858436	0.234	0.081	0.000354868	Up_in_3D
IDH3G	9.81023e-09	1.19211	0.228	0.079	0.000359064	Up_in_3D
C19orf33	9.96857e-09	0.818344	0.247	0.088	0.00036486	Up_in_3D
OCEL1	1.00388e-08	2.21059	0.119	0.019	0.000367431	Up_in_3D
RPS14	1.00853e-08	0.325264	0.933	0.759	0.000369132	Up_in_3D
NT5E	1.0101e-08	1.01747	0.138	0.028	0.000369706	Up_in_3D
HIST1H1C	1.08692e-08	1.02813	0.231	0.081	0.000397825	Up_in_3D
PRDX3	1.10883e-08	0.78413	0.349	0.16	0.000405843	Up_in_3D
NDUFAF2	1.11625e-08	0.650982	0.304	0.126	0.000408557	Up_in_3D
PPDPF	1.20171e-08	0.437744	0.628	0.38	0.000439839	Up_in_3D
SUB1	1.24802e-08	0.695089	0.571	0.335	0.000456788	Up_in_3D
EEF1AKMT1	1.25538e-08	2.15601	0.103	0.013	0.000459481	Up_in_3D
ZNHIT1	1.27231e-08	0.649702	0.407	0.201	0.000465678	Up_in_3D
BASP1	1.27937e-08	1.27319	0.173	0.047	0.000468262	Up_in_3D
MRPL23	1.29935e-08	0.836936	0.231	0.079	0.000475575	Up_in_3D
ATP5PO	1.3067e-08	0.568924	0.42	0.205	0.000478266	Up_in_3D
ACOT13	1.33836e-08	1.26729	0.176	0.049	0.000489853	Up_in_3D
ITGB1-DT	1.35696e-08	1.69823	0.17	0.047	0.000496663	Up_in_3D
DYNLL1	1.36693e-08	0.579464	0.638	0.415	0.00050031	Up_in_3D
XPC	1.37942e-08	1.32865	0.151	0.036	0.000504882	Up_in_3D
ECH1	1.41363e-08	1.16021	0.247	0.094	0.000517403	Up_in_3D
SURF1	1.52449e-08	0.770903	0.199	0.062	0.000557979	Up_in_3D
PSMD9	1.59121e-08	0.614788	0.253	0.094	0.000582397	Up_in_3D
KRT8	1.60104e-08	0.577483	0.83	0.69	0.000585996	Up_in_3D
GPC6	1.64331e-08	0.917899	0.394	0.199	0.000601467	Up_in_3D
PSMB7	1.68148e-08	0.721919	0.372	0.175	0.000615437	Up_in_3D
DYNLRB1	1.69335e-08	0.808144	0.378	0.186	0.000619783	Up_in_3D
ATP5MC2	1.72383e-08	0.649731	0.455	0.246	0.000630941	Up_in_3D
ECHDC3	1.72558e-08	2.29564	0.115	0.019	0.000631578	Up_in_3D
SOD1	1.73581e-08	0.491078	0.644	0.402	0.000635323	Up_in_3D
RPS4X	1.74773e-08	0.35513	0.872	0.705	0.000639686	Up_in_3D
CYSTM1	1.75635e-08	0.848963	0.426	0.222	0.000642843	Up_in_3D
PSMD13	1.77643e-08	0.61308	0.237	0.083	0.00065019	Up_in_3D
PCNP	1.80086e-08	1.09249	0.263	0.105	0.000659133	Up_in_3D
EVA1B	1.808e-08	0.749037	0.237	0.085	0.000661748	Up_in_3D
RRAS2	1.81465e-08	0.535957	0.298	0.122	0.00066418	Up_in_3D
MCUR1	1.82603e-08	1.15376	0.189	0.058	0.000668344	Up_in_3D
WASHC3	1.83497e-08	0.557301	0.176	0.049	0.000671616	Up_in_3D
NDUFB5	1.90573e-08	1.12803	0.288	0.124	0.000697516	Up_in_3D
DPM2	1.91653e-08	1.53472	0.138	0.03	0.000701468	Up_in_3D
CHCHD1	1.92012e-08	0.411236	0.263	0.1	0.000702782	Up_in_3D
SRSF5	1.92734e-08	0.798373	0.308	0.135	0.000705424	Up_in_3D
PAIP2	1.968e-08	0.920982	0.279	0.115	0.000720306	Up_in_3D
CHCHD7	2.02279e-08	0.939151	0.167	0.045	0.00074036	Up_in_3D
NHP2	2.06167e-08	0.665052	0.308	0.13	0.000754592	Up_in_3D
PSMG4	2.0763e-08	1.86385	0.157	0.041	0.000759946	Up_in_3D
MRPS18C	2.11915e-08	0.648059	0.237	0.085	0.000775632	Up_in_3D
POLD4	2.12399e-08	0.644835	0.356	0.162	0.000777402	Up_in_3D
H2AFV	2.14882e-08	0.628318	0.276	0.111	0.00078649	Up_in_3D
MRPL38	2.17852e-08	1.35494	0.173	0.049	0.000797361	Up_in_3D
PABPC1	2.21002e-08	-1.13984	0.465	0.573	0.000808889	Up_in_2D
MIEN1	2.21726e-08	1.01986	0.192	0.06	0.000811538	Up_in_3D
ACAA1	2.22279e-08	1.07491	0.269	0.111	0.000813564	Up_in_3D
MRPS28	2.24562e-08	0.865791	0.189	0.058	0.000821919	Up_in_3D
ANAPC11	2.31006e-08	0.72836	0.378	0.184	0.000845506	Up_in_3D
ENY2	2.35493e-08	0.696791	0.369	0.175	0.00086193	Up_in_3D
AP1S1	2.37175e-08	0.665885	0.285	0.118	0.000868083	Up_in_3D
ZNF32	2.3933e-08	2.28789	0.119	0.021	0.000875972	Up_in_3D
SERF2	2.45646e-08	0.34992	0.894	0.705	0.000899087	Up_in_3D
UQCRFS1	2.68944e-08	0.607252	0.314	0.135	0.000984363	Up_in_3D
SRP19	2.70932e-08	1.0061	0.253	0.098	0.000991637	Up_in_3D
LSM14A	2.73472e-08	0.92248	0.189	0.058	0.00100094	Up_in_3D
DERA	2.76999e-08	1.25471	0.16	0.043	0.00101385	Up_in_3D
TNFAIP8L3	2.83096e-08	1.17657	0.115	0.019	0.00103616	Up_in_3D
MGST3	2.86395e-08	0.519504	0.554	0.316	0.00104823	Up_in_3D
PSMD4	2.87905e-08	0.551784	0.304	0.13	0.00105376	Up_in_3D
RRAS	2.87925e-08	0.728334	0.33	0.147	0.00105383	Up_in_3D
C12orf57	2.9333e-08	0.675309	0.343	0.158	0.00107362	Up_in_3D
CDC26	2.96747e-08	0.896943	0.192	0.06	0.00108612	Up_in_3D
TRAPPC5	2.9691e-08	0.534498	0.417	0.209	0.00108672	Up_in_3D
COA6	2.97795e-08	0.932511	0.224	0.081	0.00108996	Up_in_3D
CCDC85B	3.08013e-08	0.598785	0.234	0.085	0.00112736	Up_in_3D
JTB	3.09138e-08	0.435903	0.324	0.143	0.00113148	Up_in_3D
NOB1	3.09621e-08	1.07421	0.157	0.041	0.00113324	Up_in_3D
DNAJC19	3.10154e-08	1.05293	0.183	0.056	0.00113519	Up_in_3D
PGAM1	3.13905e-08	0.885357	0.375	0.186	0.00114892	Up_in_3D
MRPS33	3.15454e-08	0.853821	0.218	0.075	0.00115459	Up_in_3D
TMEM141	3.18875e-08	0.790368	0.25	0.096	0.00116711	Up_in_3D
PRSS23	3.20067e-08	0.250003	0.282	0.118	0.00117148	Up_in_3D
PMP22	3.24165e-08	1.90523	0.109	0.017	0.00118648	Up_in_3D
HNRNPH2	3.33768e-08	1.42752	0.167	0.047	0.00122162	Up_in_3D
RUVBL1	3.36396e-08	0.676924	0.173	0.049	0.00123124	Up_in_3D
MAP2K2	3.39372e-08	0.481444	0.356	0.167	0.00124214	Up_in_3D
RAB2A	3.44579e-08	0.591752	0.423	0.22	0.00126119	Up_in_3D
YIF1A	3.52777e-08	0.839617	0.269	0.111	0.0012912	Up_in_3D
METTL5	3.62199e-08	0.711532	0.221	0.077	0.00132568	Up_in_3D
SDF2	3.65048e-08	1.71883	0.154	0.041	0.00133611	Up_in_3D
SAP30BP	3.79562e-08	0.705821	0.157	0.041	0.00138924	Up_in_3D
FAM177A1	3.81646e-08	0.6951	0.423	0.224	0.00139686	Up_in_3D
THBS1	3.82423e-08	-2.40274	0.096	0.244	0.00139971	Up_in_2D
RPAIN	3.87765e-08	1.52908	0.173	0.051	0.00141926	Up_in_3D
COQ9	3.9424e-08	1.95131	0.112	0.019	0.00144296	Up_in_3D
TSC22D1	3.949e-08	0.927699	0.231	0.085	0.00144537	Up_in_3D
TTR	3.98195e-08	0.929818	0.244	0.092	0.00145743	Up_in_3D
ARHGDIA	4.05055e-08	0.48145	0.346	0.158	0.00148254	Up_in_3D
MRPL14	4.07057e-08	0.734015	0.292	0.124	0.00148987	Up_in_3D
BLOC1S4	4.23349e-08	1.03484	0.151	0.038	0.0015495	Up_in_3D
SNX2	4.24995e-08	1.05299	0.196	0.064	0.00155552	Up_in_3D
HMGA2	4.26148e-08	2.12809	0.103	0.015	0.00155975	Up_in_3D
NENF	4.39533e-08	0.643488	0.288	0.122	0.00160873	Up_in_3D
WDR45	4.43096e-08	1.14543	0.138	0.032	0.00162178	Up_in_3D
CAPG	4.45902e-08	1.17847	0.199	0.066	0.00163205	Up_in_3D
POLR2C	4.59435e-08	1.36154	0.138	0.032	0.00168158	Up_in_3D
BCKDK	4.802e-08	1.46825	0.138	0.032	0.00175758	Up_in_3D
UQCRB	4.90581e-08	0.48647	0.679	0.481	0.00179557	Up_in_3D
RAN	4.93055e-08	0.716978	0.571	0.363	0.00180463	Up_in_3D
RBX1	4.95872e-08	0.726678	0.404	0.209	0.00181494	Up_in_3D
MYL12A	4.98941e-08	0.430586	0.75	0.504	0.00182617	Up_in_3D
UQCC2	5.15105e-08	0.768572	0.298	0.128	0.00188533	Up_in_3D
FRG1	5.2073e-08	1.0856	0.202	0.068	0.00190592	Up_in_3D
BEX4	5.26906e-08	1.71965	0.125	0.026	0.00192853	Up_in_3D
NUDC	5.34663e-08	0.711177	0.42	0.22	0.00195692	Up_in_3D
BMERB1	5.36612e-08	1.11246	0.135	0.03	0.00196405	Up_in_3D
NDUFA8	5.46877e-08	0.701992	0.208	0.071	0.00200163	Up_in_3D
JUND	5.67353e-08	0.76506	0.394	0.201	0.00207657	Up_in_3D
MRPL54	5.68201e-08	0.995387	0.256	0.105	0.00207967	Up_in_3D
MRPL51	5.6959e-08	0.670166	0.385	0.192	0.00208476	Up_in_3D
SLC25A39	5.84124e-08	1.02287	0.228	0.085	0.00213795	Up_in_3D
SRA1	5.92977e-08	0.692947	0.221	0.079	0.00217036	Up_in_3D
KYNU	5.93039e-08	2.04395	0.151	0.041	0.00217058	Up_in_3D
SEC61B	5.93809e-08	0.544691	0.644	0.423	0.0021734	Up_in_3D
ATP5ME	5.97923e-08	0.643195	0.561	0.357	0.00218846	Up_in_3D
DTYMK	6.04751e-08	2.10482	0.119	0.024	0.00221345	Up_in_3D
ESD	6.08465e-08	0.62631	0.298	0.132	0.00222704	Up_in_3D
PIN1	6.16408e-08	1.07653	0.212	0.075	0.00225612	Up_in_3D
MCUB	6.17833e-08	0.70686	0.138	0.032	0.00226133	Up_in_3D
STX18	6.19829e-08	1.47473	0.128	0.028	0.00226864	Up_in_3D
NFKBIA	6.2207e-08	0.474691	0.301	0.13	0.00227684	Up_in_3D
TXN2	6.38111e-08	1.09296	0.231	0.088	0.00233555	Up_in_3D
PSMB1	6.41734e-08	0.599763	0.49	0.276	0.00234881	Up_in_3D
PAIP1	6.42881e-08	0.935827	0.253	0.103	0.00235301	Up_in_3D
OST4	6.63281e-08	0.490431	0.654	0.41	0.00242768	Up_in_3D
MPG	6.69871e-08	0.729	0.282	0.12	0.0024518	Up_in_3D
RGN	6.89928e-08	2.55331	0.109	0.019	0.0025252	Up_in_3D
MRPL46	6.91955e-08	1.45612	0.119	0.024	0.00253262	Up_in_3D
SWI5	7.01303e-08	0.765766	0.154	0.041	0.00256684	Up_in_3D
RND3	7.08103e-08	0.676456	0.317	0.147	0.00259173	Up_in_3D
TTC39C	7.08606e-08	1.61738	0.147	0.038	0.00259357	Up_in_3D
HAGH	7.14076e-08	0.924514	0.186	0.06	0.00261359	Up_in_3D
C4orf48	7.16196e-08	0.57081	0.365	0.175	0.00262135	Up_in_3D
NFKBIZ	7.20236e-08	1.60508	0.144	0.036	0.00263613	Up_in_3D
SAT1	7.42065e-08	0.641753	0.676	0.472	0.00271603	Up_in_3D
TIMP1	7.42192e-08	0.539628	0.792	0.622	0.0027165	Up_in_3D
DNAJA2	7.53425e-08	0.814044	0.218	0.079	0.00275761	Up_in_3D
MRPS2	7.54227e-08	1.23531	0.144	0.036	0.00276055	Up_in_3D
TOMM6	7.55795e-08	0.819138	0.346	0.169	0.00276628	Up_in_3D
COA1	7.68088e-08	1.01312	0.157	0.043	0.00281128	Up_in_3D
COA3	7.74947e-08	0.91951	0.228	0.085	0.00283638	Up_in_3D
GET3	7.7712e-08	1.0167	0.199	0.068	0.00284434	Up_in_3D
IGFBP7	7.87458e-08	0.645691	0.564	0.346	0.00288218	Up_in_3D
LSM7	7.96722e-08	0.520182	0.327	0.147	0.00291608	Up_in_3D
CHMP2A	8.10823e-08	0.541042	0.369	0.173	0.00296769	Up_in_3D
LSM5	8.13442e-08	0.51114	0.231	0.085	0.00297728	Up_in_3D
HIF1A	8.16866e-08	-1.50456	0.308	0.447	0.00298981	Up_in_2D
SLC25A4	8.19303e-08	1.58294	0.173	0.053	0.00299873	Up_in_3D
COA4	8.28532e-08	0.629574	0.244	0.094	0.00303251	Up_in_3D
ATOX1	8.32229e-08	0.497048	0.5	0.282	0.00304604	Up_in_3D
UFC1	8.35411e-08	0.750787	0.295	0.128	0.00305769	Up_in_3D
MYCBP	8.41207e-08	1.52063	0.122	0.026	0.0030789	Up_in_3D
RPL35	8.4136e-08	0.322157	0.929	0.818	0.00307946	Up_in_3D
SMIM19	8.41924e-08	1.37848	0.131	0.03	0.00308152	Up_in_3D
RPL26L1	8.46597e-08	0.393839	0.234	0.085	0.00309863	Up_in_3D
JUNB	8.5972e-08	1.19478	0.244	0.098	0.00314666	Up_in_3D
ISCA1	8.70852e-08	0.878659	0.186	0.06	0.0031874	Up_in_3D
NTPCR	8.74733e-08	1.27884	0.151	0.041	0.00320161	Up_in_3D
FKBP1A	8.89834e-08	0.578906	0.551	0.329	0.00325688	Up_in_3D
MSANTD3	8.92537e-08	1.06625	0.196	0.066	0.00326677	Up_in_3D
SPCS1	9.02045e-08	0.673561	0.372	0.186	0.00330158	Up_in_3D
ANAPC15	9.29829e-08	0.659327	0.173	0.051	0.00340327	Up_in_3D
RPL34	9.4161e-08	0.300907	0.929	0.85	0.00344639	Up_in_3D
HRAS	9.55442e-08	0.285256	0.224	0.081	0.00349701	Up_in_3D
C1orf43	9.57549e-08	0.591445	0.279	0.118	0.00350473	Up_in_3D
PDHA1	9.65333e-08	0.785872	0.215	0.079	0.00353322	Up_in_3D
CLDN1	9.72323e-08	-2.48832	0.096	0.235	0.0035588	Up_in_2D
ZNF593	9.74285e-08	0.889847	0.237	0.092	0.00356598	Up_in_3D
PDLIM4	9.87418e-08	1.41306	0.122	0.026	0.00361405	Up_in_3D
PSMD2	9.91944e-08	0.681004	0.385	0.197	0.00363062	Up_in_3D
ATP2B4	9.99546e-08	-2.78157	0.083	0.218	0.00365844	Up_in_2D
PLP2	1.01833e-07	0.733262	0.304	0.137	0.00372718	Up_in_3D
MOCS2	1.02873e-07	1.069	0.196	0.066	0.00376526	Up_in_3D
RPS9	1.04115e-07	0.391831	0.872	0.705	0.00381071	Up_in_3D
TKT	1.04508e-07	0.659103	0.522	0.327	0.0038251	Up_in_3D
GTF2B	1.05176e-07	1.30591	0.157	0.045	0.00384956	Up_in_3D
ZFP36	1.06439e-07	1.03624	0.151	0.041	0.00389578	Up_in_3D
MAF1	1.06442e-07	0.645635	0.163	0.047	0.0038959	Up_in_3D
GTF2A2	1.0706e-07	0.648664	0.276	0.118	0.0039185	Up_in_3D
BCAS2	1.11028e-07	1.24344	0.173	0.053	0.00406374	Up_in_3D
CBR1	1.13005e-07	0.824701	0.321	0.152	0.00413611	Up_in_3D
GIPC1	1.13544e-07	0.715589	0.269	0.113	0.00415584	Up_in_3D
COMMD3	1.14374e-07	1.02007	0.179	0.058	0.0041862	Up_in_3D
TATDN1	1.1814e-07	0.889041	0.17	0.051	0.00432402	Up_in_3D
ATP5MPL	1.18885e-07	0.45885	0.5	0.276	0.0043513	Up_in_3D
ADK	1.19052e-07	1.38768	0.256	0.111	0.00435742	Up_in_3D
COPZ1	1.19235e-07	0.836252	0.263	0.109	0.00436411	Up_in_3D
MARCH2	1.20968e-07	1.16703	0.157	0.045	0.00442754	Up_in_3D
RHOC	1.22309e-07	0.620611	0.506	0.301	0.00447664	Up_in_3D
PUF60	1.2315e-07	0.962397	0.199	0.071	0.0045074	Up_in_3D
CHCHD5	1.23258e-07	0.903589	0.205	0.073	0.00451137	Up_in_3D
HMGN1	1.25065e-07	0.526042	0.413	0.22	0.0045775	Up_in_3D
RANBP1	1.26801e-07	0.644391	0.295	0.13	0.00464105	Up_in_3D
AKIP1	1.271e-07	0.96299	0.154	0.043	0.00465197	Up_in_3D
PSMD8	1.33453e-07	0.510582	0.487	0.263	0.00488452	Up_in_3D
TOMM22	1.3406e-07	0.718642	0.244	0.096	0.00490672	Up_in_3D
FDXR	1.38116e-07	1.33109	0.128	0.03	0.00505518	Up_in_3D
FKBP3	1.3849e-07	0.616626	0.282	0.124	0.00506888	Up_in_3D
MRPL12	1.3864e-07	0.772142	0.228	0.088	0.00507436	Up_in_3D
TMEM242	1.39838e-07	1.8855	0.115	0.024	0.00511822	Up_in_3D
RAD23A	1.40599e-07	0.613466	0.263	0.109	0.00514608	Up_in_3D
ATP6V1F	1.42621e-07	0.679299	0.353	0.171	0.00522006	Up_in_3D
ECD	1.43742e-07	1.93386	0.106	0.019	0.0052611	Up_in_3D
RALB	1.43755e-07	1.02502	0.186	0.062	0.00526157	Up_in_3D
SOD2	1.44177e-07	-0.524695	0.894	0.949	0.00527704	Up_in_2D
LSM4	1.44616e-07	0.579847	0.314	0.143	0.00529309	Up_in_3D
MRPL21	1.46652e-07	0.701817	0.237	0.094	0.0053676	Up_in_3D
RTRAF	1.49067e-07	0.779254	0.327	0.156	0.005456	Up_in_3D
RDH14	1.49348e-07	0.985811	0.128	0.03	0.00546627	Up_in_3D
PNPLA4	1.51152e-07	1.56665	0.128	0.03	0.00553232	Up_in_3D
IGBP1	1.51341e-07	0.624414	0.196	0.066	0.00553922	Up_in_3D
ARF5	1.52626e-07	0.600222	0.263	0.109	0.00558627	Up_in_3D
SMCO4	1.53328e-07	1.11478	0.125	0.028	0.00561196	Up_in_3D
OSTF1	1.53417e-07	1.02238	0.189	0.064	0.0056152	Up_in_3D
NIFK	1.56429e-07	0.891169	0.196	0.068	0.00572546	Up_in_3D
CCDC51	1.59427e-07	2.11393	0.106	0.019	0.00583518	Up_in_3D
UTP18	1.61008e-07	1.53013	0.115	0.024	0.00589305	Up_in_3D
ZNF706	1.68731e-07	0.811807	0.295	0.132	0.00617573	Up_in_3D
FIS1	1.69155e-07	0.675311	0.365	0.182	0.00619125	Up_in_3D
FABP5	1.71321e-07	0.335741	0.17	0.051	0.00627051	Up_in_3D
MCRIP1	1.72819e-07	0.980151	0.192	0.066	0.00632534	Up_in_3D
DAD1	1.73621e-07	0.401774	0.519	0.301	0.0063547	Up_in_3D
ZSWIM6	1.73646e-07	1.46185	0.176	0.058	0.0063556	Up_in_3D
EDF1	1.75549e-07	0.563873	0.644	0.415	0.00642527	Up_in_3D
FBXO2	1.76055e-07	1.68142	0.154	0.045	0.00644379	Up_in_3D
VTA1	1.77721e-07	0.715608	0.163	0.049	0.00650475	Up_in_3D
GHITM	1.78971e-07	0.520398	0.442	0.235	0.00655053	Up_in_3D
PACSIN3	1.79152e-07	2.24289	0.106	0.019	0.00655713	Up_in_3D
TAF9	1.80217e-07	0.801264	0.253	0.105	0.00659613	Up_in_3D
CZIB	1.80634e-07	1.28256	0.147	0.041	0.00661138	Up_in_3D
CIAO2B	1.81873e-07	0.713666	0.369	0.186	0.00665674	Up_in_3D
GLUL	1.82067e-07	0.571	0.228	0.088	0.00666384	Up_in_3D
RPS3A	1.84583e-07	0.19028	0.92	0.756	0.00675591	Up_in_3D
PET100	1.85637e-07	0.790407	0.311	0.145	0.0067945	Up_in_3D
YPEL3	1.94022e-07	1.19067	0.131	0.032	0.00710141	Up_in_3D
FKBP8	1.96187e-07	0.376395	0.26	0.107	0.00718063	Up_in_3D
FSTL3	1.98647e-07	0.699091	0.298	0.135	0.00727067	Up_in_3D
MRPL47	1.99119e-07	0.442622	0.256	0.105	0.00728795	Up_in_3D
CYHR1	1.9941e-07	1.58495	0.119	0.026	0.00729862	Up_in_3D
BET1	2.00955e-07	1.45008	0.131	0.032	0.00735516	Up_in_3D
PSMC3	2.03981e-07	0.546822	0.292	0.132	0.00746589	Up_in_3D
EGR1	2.04436e-07	1.76261	0.119	0.026	0.00748255	Up_in_3D
PSAP	2.05541e-07	-1.30143	0.247	0.4	0.00752299	Up_in_2D
TMBIM4	2.05631e-07	0.656389	0.24	0.096	0.00752632	Up_in_3D
NDUFA6	2.06845e-07	0.582153	0.327	0.156	0.00757075	Up_in_3D
GCSH	2.09578e-07	0.602939	0.327	0.156	0.00767076	Up_in_3D
HIGD2A	2.1075e-07	0.672926	0.324	0.152	0.00771368	Up_in_3D
SLBP	2.11272e-07	1.06962	0.147	0.041	0.00773277	Up_in_3D
KCMF1	2.15507e-07	0.80279	0.208	0.077	0.00788778	Up_in_3D
TPRKB	2.1737e-07	1.40595	0.17	0.053	0.00795595	Up_in_3D
ARPC3	2.21017e-07	0.531329	0.593	0.372	0.00808943	Up_in_3D
ARPC5L	2.23765e-07	0.700305	0.253	0.105	0.00819001	Up_in_3D
STMN1	2.24445e-07	1.0265	0.163	0.049	0.0082149	Up_in_3D
MAGED2	2.25488e-07	0.841527	0.205	0.075	0.0082531	Up_in_3D
NDUFA3	2.25863e-07	0.904467	0.295	0.137	0.00826681	Up_in_3D
ERI3	2.30496e-07	0.679698	0.147	0.041	0.0084364	Up_in_3D
APOBEC3C	2.42514e-07	1.40123	0.122	0.028	0.00887625	Up_in_3D
AKR7A2	2.44723e-07	1.33327	0.173	0.058	0.00895711	Up_in_3D
NDUFB6	2.45303e-07	0.671819	0.269	0.113	0.00897834	Up_in_3D
TFG	2.45637e-07	0.459569	0.337	0.158	0.00899056	Up_in_3D
HACD1	2.47846e-07	1.27229	0.135	0.034	0.00907141	Up_in_3D
STAG1	2.48981e-07	1.47643	0.167	0.053	0.00911296	Up_in_3D
UQCRC2	2.51262e-07	0.637745	0.295	0.135	0.00919642	Up_in_3D
RPL39	2.51928e-07	0.219199	0.942	0.816	0.0092208	Up_in_3D
NDUFAF3	2.523e-07	0.78272	0.276	0.12	0.00923445	Up_in_3D
CHMP4A	2.54116e-07	0.885389	0.202	0.073	0.00930091	Up_in_3D
COX20	2.54833e-07	0.572153	0.314	0.143	0.00932716	Up_in_3D
PDRG1	2.56261e-07	1.25315	0.109	0.021	0.00937943	Up_in_3D
CMSS1	2.57006e-07	1.07943	0.154	0.045	0.00940669	Up_in_3D
SLC35C2	2.63e-07	1.11735	0.109	0.021	0.00962608	Up_in_3D
MED11	2.67106e-07	1.63761	0.125	0.03	0.00977636	Up_in_3D
CD151	2.68725e-07	0.643533	0.442	0.254	0.00983559	Up_in_3D
MTMR14	2.71079e-07	1.46652	0.109	0.021	0.00992176	Up_in_3D
HMGB3	2.71844e-07	0.911805	0.215	0.081	0.00994977	Up_in_3D
H1FX	2.80272e-07	1.2467	0.16	0.049	0.0102583	Up_in_3D
KLF6	2.94309e-07	0.545026	0.375	0.197	0.010772	Up_in_3D
C8orf33	2.95432e-07	0.639318	0.173	0.056	0.0108131	Up_in_3D
SSU72	2.98427e-07	0.581881	0.295	0.132	0.0109227	Up_in_3D
AP2S1	2.98458e-07	0.571064	0.503	0.293	0.0109239	Up_in_3D
CUEDC2	2.98813e-07	0.687246	0.183	0.062	0.0109369	Up_in_3D
DPM1	2.99761e-07	0.946812	0.183	0.062	0.0109715	Up_in_3D
TSTA3	3.00541e-07	0.87367	0.256	0.111	0.0110001	Up_in_3D
CD44	3.0198e-07	0.562327	0.237	0.094	0.0110528	Up_in_3D
SMIM29	3.05392e-07	1.53912	0.144	0.041	0.0111776	Up_in_3D
ATP5PF	3.06242e-07	0.55189	0.59	0.376	0.0112088	Up_in_3D
STUB1	3.14584e-07	0.6224	0.304	0.141	0.0115141	Up_in_3D
HOMER3	3.18905e-07	0.651239	0.202	0.073	0.0116722	Up_in_3D
SMARCB1	3.27276e-07	1.03425	0.176	0.058	0.0119786	Up_in_3D
FAM204A	3.30152e-07	0.45609	0.208	0.077	0.0120839	Up_in_3D
NCBP2AS2	3.32565e-07	1.32485	0.112	0.024	0.0121722	Up_in_3D
CEBPZ	3.34149e-07	1.33351	0.183	0.064	0.0122302	Up_in_3D
CUX2	3.38977e-07	2.23591	0.135	0.036	0.0124069	Up_in_3D
ERH	3.40095e-07	0.434525	0.349	0.169	0.0124478	Up_in_3D
CFAP298	3.40175e-07	0.898259	0.176	0.058	0.0124507	Up_in_3D
DHRS4L2	3.41912e-07	0.677546	0.163	0.051	0.0125143	Up_in_3D
AHCY	3.42786e-07	0.906953	0.17	0.056	0.0125463	Up_in_3D
PEPD	3.45224e-07	0.806464	0.327	0.165	0.0126355	Up_in_3D
ZRANB2	3.45606e-07	0.367471	0.237	0.094	0.0126495	Up_in_3D
FH	3.50153e-07	1.34567	0.17	0.056	0.0128159	Up_in_3D
NAA20	3.51232e-07	0.592987	0.26	0.111	0.0128554	Up_in_3D
MRPL33	3.52184e-07	0.645992	0.324	0.158	0.0128903	Up_in_3D
TIMMDC1	3.57564e-07	0.635912	0.176	0.058	0.0130872	Up_in_3D
AURKAIP1	3.57716e-07	0.41067	0.394	0.199	0.0130928	Up_in_3D
RPL37A	3.59174e-07	0.246471	0.955	0.842	0.0131461	Up_in_3D
FAM133B	3.6374e-07	0.858089	0.167	0.053	0.0133132	Up_in_3D
KMT5A	3.64181e-07	2.03013	0.115	0.026	0.0133294	Up_in_3D
RPP30	3.68952e-07	1.14517	0.125	0.03	0.013504	Up_in_3D
DNAJA1	3.71326e-07	0.646112	0.401	0.216	0.0135909	Up_in_3D
PEBP1	3.75602e-07	0.537519	0.587	0.395	0.0137474	Up_in_3D
FAM229B	3.76332e-07	1.68077	0.115	0.026	0.0137741	Up_in_3D
UQCRH	3.80362e-07	0.472192	0.577	0.359	0.0139216	Up_in_3D
MT-CO3	3.87241e-07	-1.56439	0.981	0.962	0.0141734	Up_in_2D
ANXA8	3.98542e-07	1.42737	0.115	0.026	0.014587	Up_in_3D
CYC1	4.00498e-07	0.73997	0.295	0.137	0.0146586	Up_in_3D
PGP	4.04491e-07	0.845933	0.199	0.073	0.0148048	Up_in_3D
DIMT1	4.07198e-07	0.802462	0.144	0.041	0.0149038	Up_in_3D
PXMP2	4.09061e-07	0.747779	0.147	0.043	0.014972	Up_in_3D
SDHB	4.12739e-07	0.459032	0.247	0.103	0.0151067	Up_in_3D
BAD	4.16405e-07	0.700808	0.179	0.06	0.0152408	Up_in_3D
HSF1	4.33379e-07	1.50196	0.135	0.036	0.0158621	Up_in_3D
EIF2A	4.39974e-07	0.403556	0.247	0.103	0.0161035	Up_in_3D
RSL24D1	4.47955e-07	0.426017	0.311	0.147	0.0163956	Up_in_3D
PFDN6	4.51375e-07	0.972371	0.17	0.056	0.0165208	Up_in_3D
UBE2S	4.51403e-07	0.887354	0.173	0.058	0.0165218	Up_in_3D
DDAH2	4.52341e-07	0.610732	0.186	0.064	0.0165561	Up_in_3D
POLE3	4.5325e-07	0.985181	0.144	0.041	0.0165894	Up_in_3D
GLRX5	4.59493e-07	0.514023	0.218	0.083	0.0168179	Up_in_3D
PSMB2	4.69647e-07	0.490933	0.359	0.177	0.0171896	Up_in_3D
NUMB	4.74868e-07	1.05021	0.176	0.06	0.0173807	Up_in_3D
ACAA2	4.74962e-07	0.662347	0.401	0.22	0.0173841	Up_in_3D
BOLA2	4.78617e-07	0.738385	0.151	0.045	0.0175179	Up_in_3D
ANXA3	4.96003e-07	0.779228	0.269	0.118	0.0181542	Up_in_3D
EIF3E	4.96246e-07	0.477922	0.51	0.293	0.0181631	Up_in_3D
MRPL44	4.98242e-07	1.18569	0.131	0.034	0.0182361	Up_in_3D
NAXE	5.00458e-07	0.643491	0.196	0.071	0.0183173	Up_in_3D
SOX4	5.0529e-07	0.673625	0.378	0.201	0.0184941	Up_in_3D
UFD1	5.0624e-07	0.72144	0.24	0.1	0.0185289	Up_in_3D
IP6K2	5.07589e-07	1.22115	0.151	0.045	0.0185783	Up_in_3D
MED8	5.08472e-07	0.669847	0.167	0.053	0.0186106	Up_in_3D
OSER1	5.12902e-07	0.839426	0.106	0.021	0.0187727	Up_in_3D
SPINK1	5.17924e-07	1.21665	0.295	0.147	0.0189565	Up_in_3D
LSM6	5.20559e-07	1.97323	0.122	0.03	0.019053	Up_in_3D
SDF2L1	5.27347e-07	0.586352	0.192	0.068	0.0193014	Up_in_3D
MRPL40	5.27635e-07	0.663778	0.218	0.085	0.019312	Up_in_3D
RPL36A	5.41473e-07	0.214755	0.808	0.592	0.0198184	Up_in_3D
UCHL3	5.51731e-07	1.01435	0.253	0.113	0.0201939	Up_in_3D
ADSL	5.68588e-07	0.882601	0.192	0.071	0.0208109	Up_in_3D
NPEPL1	5.84081e-07	0.767984	0.106	0.021	0.0213779	Up_in_3D
ANP32A	5.87841e-07	0.153415	0.215	0.081	0.0215156	Up_in_3D
APOC2	5.88816e-07	0.660297	0.497	0.306	0.0215513	Up_in_3D
STX4	5.8944e-07	0.92715	0.154	0.047	0.0215741	Up_in_3D
SNRPB	6.06082e-07	0.564674	0.337	0.165	0.0221832	Up_in_3D
TXLNG	6.09965e-07	1.24082	0.109	0.024	0.0223253	Up_in_3D
DDX18	6.12684e-07	0.731581	0.244	0.103	0.0224248	Up_in_3D
ASL	6.16062e-07	0.921292	0.266	0.122	0.0225485	Up_in_3D
TRADD	6.16087e-07	1.17083	0.144	0.043	0.0225494	Up_in_3D
BTG3	6.23007e-07	0.993169	0.157	0.049	0.0228027	Up_in_3D
TSPO	6.39059e-07	0.517795	0.587	0.391	0.0233902	Up_in_3D
ARID5B	6.407e-07	0.82643	0.224	0.092	0.0234502	Up_in_3D
NUBP2	6.4917e-07	1.09893	0.138	0.038	0.0237603	Up_in_3D
PIR	6.54387e-07	0.724385	0.135	0.036	0.0239512	Up_in_3D
UBE2L3	6.68633e-07	0.408653	0.381	0.197	0.0244726	Up_in_3D
TXNL4A	6.72482e-07	0.573485	0.292	0.137	0.0246135	Up_in_3D
COPRS	6.73968e-07	0.45035	0.231	0.094	0.0246679	Up_in_3D
CMC2	6.88435e-07	1.27486	0.141	0.041	0.0251974	Up_in_3D
TBCB	6.91341e-07	0.687572	0.253	0.111	0.0253038	Up_in_3D
ISOC2	6.92387e-07	0.454301	0.173	0.058	0.025342	Up_in_3D
SNX7	6.94361e-07	1.06208	0.167	0.056	0.0254143	Up_in_3D
IAH1	6.96856e-07	0.648109	0.189	0.068	0.0255056	Up_in_3D
VDAC3	7.0905e-07	0.761268	0.218	0.088	0.025952	Up_in_3D
AMBRA1	7.17203e-07	1.37701	0.147	0.045	0.0262503	Up_in_3D
ATP5F1E	7.60657e-07	0.287956	0.875	0.744	0.0278408	Up_in_3D
EMP2	7.60949e-07	1.67729	0.128	0.034	0.0278515	Up_in_3D
CDH11	7.61134e-07	0.378343	0.119	0.028	0.0278583	Up_in_3D
MED19	7.76531e-07	1.00099	0.125	0.032	0.0284218	Up_in_3D
DCAF13	7.89211e-07	1.16925	0.176	0.062	0.0288859	Up_in_3D
PEX2	8.02862e-07	0.778518	0.144	0.043	0.0293856	Up_in_3D
DEFB1	8.08631e-07	0.590192	0.5	0.308	0.0295967	Up_in_3D
COMMD9	8.15483e-07	1.0663	0.144	0.043	0.0298475	Up_in_3D
COPS6	8.19308e-07	0.494941	0.26	0.113	0.0299875	Up_in_3D
ETHE1	8.21844e-07	0.92281	0.17	0.058	0.0300803	Up_in_3D
ATP5PD	8.25362e-07	0.425031	0.513	0.293	0.0302091	Up_in_3D
SRM	8.39211e-07	0.558439	0.311	0.15	0.030716	Up_in_3D
YRDC	8.42333e-07	2.17814	0.115	0.028	0.0308302	Up_in_3D
ALKBH7	8.46832e-07	0.781795	0.215	0.085	0.0309949	Up_in_3D
SIK3	8.74052e-07	0.868492	0.151	0.047	0.0319912	Up_in_3D
LGALS3	8.80351e-07	0.541149	0.404	0.218	0.0322217	Up_in_3D
IDH2	8.81131e-07	0.562358	0.26	0.115	0.0322503	Up_in_3D
HSP90B1	8.82128e-07	-0.953783	0.356	0.502	0.0322868	Up_in_2D
TRAPPC1	8.82443e-07	0.500261	0.337	0.169	0.0322983	Up_in_3D
ARGLU1	8.84148e-07	0.314999	0.186	0.066	0.0323607	Up_in_3D
PCMTD1	8.84609e-07	1.03972	0.176	0.062	0.0323776	Up_in_3D
ISCA2	8.87525e-07	1.68777	0.131	0.036	0.0324843	Up_in_3D
CFDP1	8.89087e-07	0.530403	0.196	0.073	0.0325415	Up_in_3D
TMSB10	8.89414e-07	0.25402	0.984	0.942	0.0325534	Up_in_3D
TOMM5	8.90606e-07	0.505087	0.327	0.158	0.0325971	Up_in_3D
NDFIP1	8.90628e-07	0.851405	0.237	0.103	0.0325979	Up_in_3D
EXOSC3	8.91649e-07	1.91638	0.103	0.021	0.0326352	Up_in_3D
UCHL1	8.96826e-07	0.499958	0.356	0.175	0.0328247	Up_in_3D
JMJD1C	9.02417e-07	0.772498	0.269	0.124	0.0330294	Up_in_3D
EEF1E1	9.19848e-07	0.928758	0.186	0.068	0.0336673	Up_in_3D
COMMD1	9.36929e-07	0.552519	0.196	0.073	0.0342925	Up_in_3D
SNRNP70	9.46585e-07	1.25943	0.205	0.083	0.034646	Up_in_3D
ZNF580	9.50998e-07	0.996921	0.131	0.036	0.0348075	Up_in_3D
ITM2C	9.64907e-07	1.42847	0.131	0.036	0.0353166	Up_in_3D
SMIM20	9.67072e-07	0.510117	0.163	0.053	0.0353958	Up_in_3D
COX6A1	9.72067e-07	0.491906	0.558	0.338	0.0355786	Up_in_3D
EXOSC7	9.74436e-07	1.48356	0.135	0.038	0.0356653	Up_in_3D
ECI2	9.90658e-07	0.652047	0.218	0.088	0.0362591	Up_in_3D
PRDX4	9.94356e-07	0.548957	0.353	0.186	0.0363944	Up_in_3D
MRPL9	9.9667e-07	1.22839	0.157	0.051	0.0364791	Up_in_3D
DDX52	9.97065e-07	0.764969	0.17	0.058	0.0364936	Up_in_3D
PHYH	9.9938e-07	0.67391	0.154	0.049	0.0365783	Up_in_3D
CCDC91	1.00017e-06	0.95371	0.192	0.073	0.0366071	Up_in_3D
DUSP1	1.00999e-06	0.654002	0.324	0.165	0.0369666	Up_in_3D
COL4A1	1.0132e-06	-2.10639	0.141	0.269	0.0370843	Up_in_2D
PAM16	1.01475e-06	0.954993	0.186	0.068	0.0371408	Up_in_3D
MARCKSL1	1.05097e-06	0.412349	0.26	0.113	0.0384667	Up_in_3D
RGS9	1.05136e-06	1.487	0.119	0.03	0.0384808	Up_in_3D
EIF3I	1.07607e-06	0.592808	0.359	0.186	0.0393852	Up_in_3D
CD2BP2	1.09184e-06	1.00838	0.157	0.051	0.0399626	Up_in_3D
POP4	1.0931e-06	0.420438	0.128	0.034	0.0400085	Up_in_3D
PER1	1.10088e-06	1.16566	0.103	0.021	0.0402933	Up_in_3D
SAMM50	1.12935e-06	0.276068	0.163	0.053	0.0413353	Up_in_3D
UBE2D2	1.13523e-06	0.594677	0.269	0.122	0.0415506	Up_in_3D
EMC2	1.14147e-06	0.63697	0.147	0.045	0.0417788	Up_in_3D
RASSF8	1.14765e-06	0.644001	0.176	0.062	0.0420052	Up_in_3D
TGFB1	1.1515e-06	0.971277	0.154	0.049	0.042146	Up_in_3D
MORF4L1	1.15542e-06	0.497034	0.522	0.301	0.0422897	Up_in_3D
CRP	1.15617e-06	-1.07675	0.163	0.316	0.0423169	Up_in_2D
CAV1	1.15873e-06	0.283771	0.349	0.173	0.0424108	Up_in_3D
BANF1	1.16299e-06	0.427059	0.292	0.137	0.0425667	Up_in_3D
CRIPT	1.18088e-06	0.854554	0.135	0.038	0.0432214	Up_in_3D
NAA10	1.18259e-06	0.845013	0.282	0.135	0.0432842	Up_in_3D
BNIP3L	1.19017e-06	0.368576	0.244	0.105	0.0435615	Up_in_3D
SAMD9	1.19217e-06	0.989141	0.103	0.021	0.0436346	Up_in_3D
SNRPD1	1.2265e-06	0.60524	0.298	0.143	0.0448912	Up_in_3D
PTGES3	1.22681e-06	0.393896	0.442	0.244	0.0449025	Up_in_3D
PON2	1.23536e-06	0.605285	0.346	0.179	0.0452153	Up_in_3D
VAMP5	1.24663e-06	0.501307	0.256	0.113	0.0456278	Up_in_3D
FNTA	1.24741e-06	0.72798	0.183	0.066	0.0456565	Up_in_3D
COA5	1.24973e-06	0.76527	0.135	0.038	0.0457414	Up_in_3D
EPC1	1.25743e-06	1.22159	0.122	0.032	0.0460232	Up_in_3D
MRPL52	1.27723e-06	0.369276	0.41	0.22	0.0467479	Up_in_3D
EXOSC1	1.2861e-06	0.904344	0.16	0.053	0.0470726	Up_in_3D
MRPL22	1.30518e-06	0.850822	0.202	0.079	0.0477709	Up_in_3D
EIF3F	1.314e-06	0.37958	0.417	0.22	0.0480936	Up_in_3D
VAMP3	1.32812e-06	0.451957	0.212	0.083	0.0486105	Up_in_3D
BDH2	1.34626e-06	0.877724	0.141	0.043	0.0492746	Up_in_3D
AHSA1	1.36135e-06	0.78821	0.199	0.077	0.0498269	Up_in_3D

## Sheet: Sinusoidal
Gene	p_val	avg_log2FC	pct.1	pct.2	p_val_adj	Direction
CCL11	2.67958e-10	-7.7015	0	0.138	9.80753e-06	Up_in_2D
ACTA2	5.27578e-09	-3.18302	0.199	0.621	0.000193099	Up_in_2D
TAGLN	1.68443e-08	-2.30423	0.634	0.931	0.000616517	Up_in_2D
DYNC1LI2	2.10665e-08	-2.82187	0.237	0.69	0.000771056	Up_in_2D
MAP1B	2.44363e-08	-2.40145	0.415	0.828	0.000894393	Up_in_2D
SLC40A1	3.11054e-08	-7.6704	0.003	0.138	0.00113849	Up_in_2D
IRF6	4.76725e-08	-7.38667	0	0.103	0.00174486	Up_in_2D
SLC36A1	4.76725e-08	-5.10348	0	0.103	0.00174486	Up_in_2D
ARSE	4.76725e-08	-6.30036	0	0.103	0.00174486	Up_in_2D
PPP1R14A	1.32774e-07	-3.36313	0.049	0.31	0.00485967	Up_in_2D
PTPDC1	1.44865e-07	-3.44142	0.01	0.172	0.0053022	Up_in_2D
CLIC3	2.14198e-07	-3.38293	0.038	0.276	0.00783987	Up_in_2D
MT2A	3.33519e-07	1.43499	0.997	1	0.0122071	Up_in_3D
SOD2	4.77443e-07	-1.77951	0.505	0.931	0.0174749	Up_in_2D
